# Supplementary material for: Revealing the coexistence of differentiation and communication in an endemic hare, Lepus yarkandensis (Mammalia, Leporidae) using specific-length amplified fragment sequencing
Source: Front Zool. 2021 Sep 26;18:50. doi: 10.1186/s12983-021-00432-x (PMC8474959; doi:10.1186/s12983-021-00432-x)
Supplement: Supplementary file 1 — Additional file 1: Table S1. Summary of Yarkand hare sequencing data obtained in this study. [file 12983_2021_432_MOESM1_ESM.xlsx]

## Sheet: Table S1
Additional file 1: Table S1. Summary of Yarkand hare sequencing data obtained in this study.
Sample ID	Raw reads (bp)	Clean reads (bp)	Q20 (%)	Q30 (%)	Mapping rate (%)	GC content (%)	Number of SLAF tags	Sequencing depth	Number of SNPs	Integrity (%)	Heterozygosity (%)
AKS-1	4389637	4377348	98.37	95.86	91.19	41	297310	11.52	1533728	40.52	3.82
AKS-2	2281850	2274411	98.72	96.69	88.52	39.37	340976	4.77	1229822	32.49	2.66
AKS-3	3374480	3367749	98.32	95.89	95.87	39.65	246451	11.04	1381408	36.5	3.29
AKS-4	3130715	3121948	98.5	96.26	96.41	38.39	286600	9	1344995	35.54	3.22
AKS-5	5144412	5117982	98.46	96.13	96.28	39.83	345540	12.13	1643010	43.41	3.94
AKS-6	6073629	6055934	98.33	95.86	95.26	41.2	374597	12.91	1729576	45.7	4.19
AKS-7	7505626	7483940	98.36	95.97	93.9	39.56	334557	17.74	1573136	41.57	3.72
AKS-8	5973678	5956264	98.2	95.5	96.08	41.48	326409	15.02	1693588	44.75	4.29
AKS-9	8053900	8053984	98.25	95.72	90.44	37.08	729053	7.89	1756520	46.41	5.09
AKS-10	3996488	3984435	98.1	95.59	76.4	42.39	393984	5.68	1487989	39.32	3.32
ALR-1	3405999	3394649	98.34	95.79	96.2	41.72	256140	11.05	1489397	39.35	3.67
ALR-2	8482808	8464276	97.98	95.44	95.83	40	328818	21.05	1724167	45.56	4.63
ALR-3	5532960	5514129	98.07	95.41	96.33	40.35	311697	14.75	1657296	43.79	4.3
ALR-4	5595783	5582036	98.29	95.71	96.55	40.85	286538	16.4	1621253	42.84	4.53
ALR-5	3712943	3704039	98.27	95.82	96.33	40.82	247713	12.47	1459980	38.58	3.88
KRL-1	3701214	3691350	98.14	95.56	96.3	41.39	277225	10.86	1453099	38.39	3.43
KRL-2	3849279	3841214	98.27	95.67	95.33	41.85	252893	12.2	1437043	37.97	3.57
KRL-3	3922088	3910992	98.19	95.41	96.19	43.63	261308	12.42	1504546	39.75	3.91
KRL-4	4105353	4094769	98.54	96.25	96.55	41.47	273703	12.42	1529911	40.42	3.84
KRL-5	3911621	3902276	97.99	95.41	96.04	41.94	260276	12.22	1521609	40.2	4.46
KRL-6	4433085	4420959	98.29	95.84	96.51	40.5	243562	14.85	1355988	35.83	3.48
KRL-7	5963868	5938129	98.58	96.32	96.52	41.72	266243	18.57	1528342	40.38	3.96
KRL-8	3682267	3666288	98.18	95.5	95.73	44.62	221005	13.43	1300967	34.37	3.51
KRL-9	3474840	3466683	98.11	95.55	96.31	41.45	248463	11.41	1447724	38.25	3.61
KRL-10	2553567	2545332	98.2	95.49	96.1	43.98	227095	9.27	1352560	35.74	3.7
KRL-11	7713119	7693008	98.22	95.57	95.41	41.3	307405	20.36	1687217	44.58	4.2
KRL-12	4232144	4213157	98.4	96.04	95.34	42.6	245898	13.96	1434440	37.9	3.52
KRL-13	6218267	6194304	98.53	96.23	96.41	41.05	282839	18.2	1593939	42.12	3.92
KRL-14	3775517	3763698	98.57	96.31	96.37	41.72	244771	12.87	1448787	38.28	3.67
KRL-15	2059242	2054236	98.23	95.63	96	41.36	238438	6.89	1294228	34.2	3.24
KRL-16	6233869	6216052	98.42	96.04	96.22	40.62	296113	17.23	1556974	41.14	3.8
KRL-17	3747794	3739020	98.31	95.89	96.27	40.45	246013	12.66	1452723	38.38	3.59
KRL-18	5604699	5590671	98.16	95.45	96.35	40.87	276817	16.71	1554350	41.07	3.86
KRL-19	3934600	3924596	98.08	95.25	96.06	42.58	266520	12.08	1537548	40.63	4.08
KRL-20	8035651	8016136	98.32	95.8	96.58	40.03	311828	21.33	1685926	44.55	4.16
TX-1	6027993	5999301	98.33	95.82	96.07	42.78	280202	17.29	1609993	42.54	3.91
TX-2	5288949	5273793	98	95.37	96.24	41.27	313992	13.37	1561424	41.26	3.43
TX-3	3205566	3197796	98.11	95.35	96.06	42.89	235684	11.1	1403823	37.09	3.4
TX-4	3292060	3284086	98.33	95.85	95.31	41.92	243574	10.66	1388879	36.7	3.05
TX-5	5682736	5669672	98.2	95.61	96.43	42.52	287168	16.02	1628981	43.04	4.03
TX-6	6965663	6948060	98.18	95.64	96.37	40.22	292027	19.23	1599703	42.27	3.85
TX-7	6483254	6462443	98.47	96.22	96.67	39.6	281236	19.04	1549712	40.95	3.66
TX-8	5519057	5505354	98.26	95.73	96.09	42.43	292912	15.23	1636085	43.23	4.04
TX-9	2627904	2621742	98.2	95.51	95.73	42.35	239655	8.91	1415643	37.4	3.65
TX-10	5510949	5496276	98.5	96.19	96.4	41.54	306880	14.83	1673367	44.21	3.97
TX-11	2756699	2750968	98.23	95.68	92.34	41.19	200678	10.58	1187759	31.38	2.58
TX-12	11362899	11321420	98.3	95.8	96.28	42.23	341477	26.55	1793103	47.38	4.15
AKT-1	5052854	5040057	98.37	95.92	96.17	41.42	291932	14.24	1597441	42.21	5.06
AKT-2	4359449	4347877	98.26	95.64	96.27	41.78	275373	13.15	1531142	40.46	4.4
AKT-3	4102272	4090526	98.58	96.35	94.61	40.62	271607	12.43	1513156	39.98	4.2
AKT-4	6100279	6082587	98.43	96.1	95.99	39.5	274252	18.4	1495041	39.5	4.55
AKT-5	4237461	4226278	98.47	96.12	95.58	41.54	275140	12.45	1555693	41.1	4.62
AKT-6	4030488	4020563	98.59	96.4	90.67	40.33	249109	12.69	1431832	37.83	4.04
AKT-7	7321013	7291642	98.34	95.96	84.33	41.18	360978	13.97	1743960	46.08	5.45
AKT-8	4435114	4423457	98.33	95.85	92.49	41.52	267814	13.25	1536748	40.6	4.83
AKT-9	5430809	5413344	98.42	96.02	95.64	40.48	271364	16.42	1534010	40.53	4.63
AKT-10	5621517	5607756	98.14	95.4	93.98	41.69	287129	15.68	1627244	43	4.88
AKT-11	7059436	7043441	98.54	96.3	96.09	40.49	322851	18.03	1723302	45.53	5.11
AKT-12	5143185	5129936	98.34	95.84	95.39	41.88	295262	14.09	1618547	42.77	5.01
AKT-15	6809737	6784317	98.49	96.17	96.73	40.47	291178	19.28	1620664	42.82	4.73
AKT-16	3834669	3823124	98.27	95.76	96.32	42.06	279786	11.03	1543870	40.79	4
AKT-17	3368569	3359881	98.36	95.85	94.82	41.93	256877	10.63	1463958	38.68	4.4
AKT-18	6663533	6638380	98.25	95.75	96.3	42.96	309175	17.3	1664440	43.98	4.65
KS-2	4941632	4932543	96.47	91.98	95.7	40.67	258485	15.3	1360081	35.94	4.96
KS-3	3440452	3427157	96.94	93.03	95.51	42.68	249935	10.85	1427963	37.73	5.23
KS-5	4628732	4617575	97.3	93.72	95.91	41.8	244587	15.25	1396173	36.89	5.72
KS-6	4761776	4753669	97.16	93.45	96.18	41.12	232948	16.43	1334013	35.25	5.42
KS-10	4930817	4920699	97.2	93.5	95.8	41.7	238194	16.61	1376595	36.37	5.37
KS-11	4188934	4177911	97.34	93.82	96.03	41.3	229766	14.69	1317750	34.82	4.92
KS-14	3622564	3613033	96.66	92.23	95.67	41.83	223855	13.01	1306008	34.51	5.52
KS-15	4089187	4081804	96.59	92.22	96.03	40.71	228779	14.24	1216477	32.14	3.38
KS-16	3093036	3080254	96.72	92.34	94.94	42.29	234567	10.33	1251125	33.06	3.43
KS-17	5159704	5150619	96.59	92.22	96.27	40.44	293109	13.98	1296832	34.26	3.52
WQ-2	4313133	4300364	98.22	95.65	96	42.2	318795	10.8	1670173	44.13	4.62
WQ-3	2903364	2895365	98.35	95.9	95.97	42.14	250592	9.44	1412567	37.32	4.2
WQ-4	7014448	6998746	98.32	95.93	96.45	39.78	287457	19.84	1569080	41.46	4.8
