# Supplementary material for: Revealing the coexistence of differentiation and communication in an endemic hare, Lepus yarkandensis (Mammalia, Leporidae) using specific-length amplified fragment sequencing
Source: Front Zool. 2021 Sep 26;18:50. doi: 10.1186/s12983-021-00432-x (PMC8474959; doi:10.1186/s12983-021-00432-x)
Supplement: Supplementary file 5 — Additional file 5: Table S2. List of genes in the overlapping regions selected by the top 5% highest log2 (θπ ratio) and top 5% highest FST values for Yarkand hare populations from different environments. [file 12983_2021_432_MOESM5_ESM.xlsx]

## Sheet: Sheet1
Additional file 5: Table S2. List of genes in the overlapping regions selected by the top 5% highest log2 (θπ ratio) and top 5% highest FST values for Yarkand hare populations from different environments.
Group pairs	Selected group	Chromosome	Starting position	Ending position	Log2(θπ ratio)	FST	Gene_name	Gene_description
North group versus southwest group	North group	NC_013669.1	187580001	187590000	0.440007	0.132185	LOC100348798	Olfactory receptor 4C3
		NC_013676.1	33990001	34000000	0.422878	0.71151	MFAP5	Microfibril associated protein 5
		NC_013679.1	70820001	70830000	0.349308	0.119711	LOC100345682	Chondroitin sulfate proteoglycan 4
		NC_013689.1	15220001	15230000	0.322117	0.113197	FBXW8	F-box and WD repeat domain containing 8
		NC_013670.1	99630001	99640000	0.315497	0.154869	RMND5A	Required for meiotic nuclear division 5 homolog A
		NC_013684.1	32200001	32210000	0.303062	0.110972	NID1	Nidogen 1
		NC_013677.1	53940001	53950000	0.283501	0.129905	PTPRM	Protein tyrosine phosphatase receptor type M
		NC_013679.1	1810001	1820000	0.274839	0.249077	SSBP2	Single stranded DNA binding protein 2
	Southwest group	NC_013675.1	44510001	44520000	-0.995434	0.142416	LAMB1	Laminin subunit beta 1
		NC_013681.1	129440001	129450000	-0.99745	0.189183	FUCA1	Alpha-L-fucosidase 1
		NC_013681.1	45230001	45240000	-0.999778	0.116063	WARS2	Tryptophanyl tRNA synthetase 2, mitochondrial
		NC_013681.1	78720001	78730000	-1.01875	0.281764	COL24A1	Collagen type XXIV alpha 1 chain
		NC_013677.1	73260001	73270000	-1.04564	0.10732	TRAPPC8	Trafficking protein particle complex subunit 8
		NC_013680.1	97540001	97550000	-1.04713	0.137717	AK9	Adenylate kinase 9
		NC_013680.1	15780001	15790000	-1.04744	0.198929	CDKAL1	CDK5 regulatory subunit associated protein 1 like 1
		NC_013681.1	9760001	9770000	-1.09569	0.113649	PTPRN2	Protein tyrosine phosphatase receptor type N2
		NC_013671.1	74100001	74110000	-1.14487	0.161672	NSMAF	Neutral sphingomyelinase activation associated factor
		NC_013672.1	83100001	83110000	-1.15151	0.107747	HSP90B1	Heat shock protein 90 beta family member 1
		NC_013681.1	41030001	41040000	-1.18815	0.127834	LYSMD1	LysM domain containing 1
		NC_013679.1	68820001	68830000	-1.24276	0.115153	ITGA1	Integrin subunit alpha 1
		NC_013690.1	47180001	47190000	-1.28859	0.135529	YIPF6	Yip1 domain family member 6
		NC_013670.1	155130001	155140000	-1.33853	0.162741	GALNT14	Polypeptide N-acetylgalactosaminyltransferase 14
		NC_013687.1	41460001	41470000	-1.35398	0.126477	CDC6	Cell division cycle 6
		NC_013679.1	53310001	53320000	-1.38294	0.118151	DROSHA	Drosha ribonuclease III
		NC_013685.1	69200001	69210000	-1.57133	0.1652	VCPKMT	Valosin containing protein lysine methyltransferase
		NC_013669.1	155140001	155150000	-1.5775	0.121534	ARNTL	Aryl hydrocarbon receptor nuclear translocator like
		NC_013683.1	13310001	13320000	-1.89704	0.114581	SH3D19	SH3 domain containing 19
		NC_013681.1	60450001	60460000	-1.9141	0.106671	LOC100342719	Pancreatic alpha-amylase
		NC_013674.1	17780001	17790000	-1.98663	0.178582	KIAA0556	Katanin interacting protein
		NC_013681.1	140180001	140190000	-2.99359	0.248881	UBE4B	Ubiquitination factor E4B
North group versus TX population	North group	NC_013681.1	47350001	47360000	0.781274	0.121855	PTGFRN	Prostaglandin F2 receptor inhibitor
		NC_013671.1	121980001	121990000	0.635418	0.12819	OXR1	Oxidation resistance 1
		NC_013677.1	68430001	68440000	0.606035	0.153146	CHST9	Carbohydrate sulfotransferase 9
	TX population	NC_013679.1	1850001	1860000	-0.879441	0.127258	SSBP2	Single stranded DNA binding protein 2
		NC_013685.1	52290001	52300000	-0.896439	0.110055	AKAP6	A-kinase anchoring protein 6
		NC_013684.1	48670001	48680000	-0.925968	0.127545	CNIH3	Cornichon family AMPA receptor auxiliary protein 3
		NC_013669.1	145330001	145340000	-0.955104	0.112101	LOC100346851	Olfactory receptor 52I2-like
		NC_013683.1	62070001	62080000	-0.981965	0.163645	PKD2	Polycystin 2, transient receptor potential cation channel
		NC_013671.1	12050001	12060000	-0.984535	0.137194	FBN2	Fibrillin 2
		NC_013675.1	82620001	82630000	-0.992538	0.147907	GTDC1	Glycosyltransferase-like domain containing 1
		NC_013686.1	44690001	44700000	-1.00099	0.151519	CC2D2B	Coiled-coil and C2 domain containing 2B
		NC_013685.1	51160001	51170000	-1.21456	0.329886	HEATR5A	HEAT repeat containing 5A
		NC_013670.1	156850001	156860000	-1.31586	0.342851	ALK	ALK receptor tyrosine kinase
		NC_013681.1	119680001	119690000	-1.4036	0.128485	CYP4A5	Cytochrome P450, family 4, subfamily A, polypeptide 5
		NC_013672.1	78030001	78040000	-1.89341	0.22907	APAF1	Apoptotic peptidase activating factor 1
		NC_013685.1	40680001	40690000	-1.92707	0.2	LOC100350431	Olfactory receptor 11H7-like
		NC_013685.1	44330001	44340000	-2.14798	0.132062	DHRS1	Dehydrogenase/reductase 1
Southwest group versus TX population	Southwest group	NC_013680.1	12510001	12520000	1.08117	0.16736	GPLD1	Glycosylphosphatidylinositol specific phospholipase D1
		NC_013675.1	78950001	78960000	1.04532	0.113582	LRP1B	LDL receptor related protein 1B
		NC_013677.1	68430001	68440000	1.03127	0.14355	CHST9	Carbohydrate sulfotransferase 9
		NC_013682.1	20650001	20660000	1.00328	0.155898	LOC100341280	MAP/microtubule affinity-regulating kinase 3
		NC_013690.1	5160001	5170000	0.981695	0.130545	MAP3K15	Mitogen-activated protein kinase kinase kinase 15
		NC_013671.1	121980001	121990000	0.949821	0.157984	OXR1	Oxidation resistance 1
		NC_013684.1	58060001	58070000	0.927055	0.138433	KCNK2	Potassium two pore domain channel subfamily K member 2
		NC_013685.1	74090001	74100000	0.759748	0.114394	TBPL2	TATA-box binding protein like 2
	TX population	NC_013677.1	38730001	38740000	-0.607023	0.142008	FOXP1	Forkhead box P1
		NC_013675.1	39820001	39830000	-0.634107	0.117629	RELN	Reelin
		NC_013676.1	5550001	5560000	-0.736902	0.137697	LRRK2	Leucine rich repeat kinase 2
		NC_013681.1	103950001	103960000	-0.780881	0.127059	DOCK7	Dedicator of cytokinesis 7
		NC_013675.1	82620001	82630000	-1.00425	0.295956	GTDC1	Glycosyltransferase like domain containing 1
		NC_013669.1	11650001	11660000	-1.06622	0.172949	LOC100348617	Bile acid-CoA:amino acid N-acyltransferase
		NC_013676.1	102820001	102830000	-1.53838	0.135917	NALCN	Sodium leak channel, non-selective
