# Supplementary material for: Revealing the coexistence of differentiation and communication in an endemic hare, Lepus yarkandensis (Mammalia, Leporidae) using specific-length amplified fragment sequencing
Source: Front Zool. 2021 Sep 26;18:50. doi: 10.1186/s12983-021-00432-x (PMC8474959; doi:10.1186/s12983-021-00432-x)
Supplement: Supplementary file 6 — Additional file 6: Table S3. The top 20 KEGG pathways and GO functional enrichment of candidate genes between the north and southwest groups via FST-θπ ratio analysis. [file 12983_2021_432_MOESM6_ESM.xls]

## Sheet: Sheet1
Additional file 6: Table S3. The top 20 KEGG pathways and GO functional enrichment of candidate genes between the north and southwest groups via FST- θπ ratio analysis.
Pathway ID/ GO_accession	Pathway level 1/ GO description	Pathway level 2/ GO term type	Number of genes involved in candidated genes list	Number of genes in the reference list	p-value	Genes	Hyperlink
ocu04512	ECM-receptor interaction	Environmental information processing	2	67	0.009	LAMB1, ITGA1	http://www.kegg.jp/kegg-bin/show_pathway?map04512/K06480%09%23FFFFFF,red/K05636%09%23FFFFFF,red/
ocu04151	PI3K-Akt signaling pathway	Environmental information processing	3	258	0.016	LAMB1, HSP90B1, ITGA1	http://www.kegg.jp/kegg-bin/show_pathway?map04151/K06480%09%23FFFFFF,red/K05636%09%23FFFFFF,red/K09487%09%23FFFFFF,red/
ocu04120	Ubiquitin mediated proteolysis	Genetic information processing	2	100	0.019	FBXW8, UBE4B	http://www.kegg.jp/kegg-bin/show_pathway?map04120/K10597%09%23FFFFFF,red/K10264%09%23FFFFFF,red/
ocu04141	Protein processing in endoplasmic reticulum	Genetic information processing	2	114	0.024	UBE4B, HSP90B1	http://www.kegg.jp/kegg-bin/show_pathway?map04141/K09487%09%23FFFFFF,red/K10597%09%23FFFFFF,red/
ocu00511	Other glycan degradation	Metabolism	1	16	0.033	FUCA1	http://www.kegg.jp/kegg-bin/show_pathway?map00511/K01206%09%23FFFFFF,red/
ocu04510	Focal adhesion	Cellular processes	2	147	0.038	ITGA1, LAMB1	http://www.kegg.jp/kegg-bin/show_pathway?map04510/K06480%09%23FFFFFF,red/K05636%09%23FFFFFF,red/
ocu00512	Mucin type O-glycan biosynthesis	Metabolism	1	24	0.05	GALNT14	http://www.kegg.jp/kegg-bin/show_pathway?map00512/K00710%09%23FFFFFF,red/
ocu04710	Circadian rhythm	Organismal systems	1	25	0.052	ARNTL	http://www.kegg.jp/kegg-bin/show_pathway?map04710/K02296%09%23FFFFFF,red/
ocu00970	Aminoacyl-tRNA biosynthesis	Genetic information processing	1	37	0.075	WARS2	http://www.kegg.jp/kegg-bin/show_pathway?map00970/K01867%09%23FFFFFF,red/
ocu05165	Human papillomavirus infection	Human diseases	2	234	0.087	LAMB1, ITGA1	http://www.kegg.jp/kegg-bin/show_pathway?map05165/K06480%09%23FFFFFF,red/K05636%09%23FFFFFF,red/
ocu04918	Thyroid hormone synthesis	Organismal Systems	1	53	0.106	HSP90B1	http://www.kegg.jp/kegg-bin/show_pathway?map04918/K09487%09%23FFFFFF,red/
ocu05412	Arrhythmogenic right ventricular cardiomyopathy (ARVC)	Human Diseases	1	54	0.108	ITGA1	http://www.kegg.jp/kegg-bin/show_pathway?map05412/K06480%09%23FFFFFF,red/
ocu04520	Adherens junction	Cellular Processes	1	56	0.112	PTPRM	http://www.kegg.jp/kegg-bin/show_pathway?map04520/K05693%09%23FFFFFF,red/
ocu05414	Dilated cardiomyopathy (DCM)	Human Diseases	1	64	0.127	ITGA1	http://www.kegg.jp/kegg-bin/show_pathway?map05414/K06480%09%23FFFFFF,red/
ocu04640	Hematopoietic cell lineage	Organismal systems	1	65	0.129	ITGA1	http://www.kegg.jp/kegg-bin/show_pathway?map04640/K06480%09%23FFFFFF,red/
ocu05410	Hypertrophic cardiomyopathy (HCM)	Human diseases	1	66	0.131	ITGA1	http://www.kegg.jp/kegg-bin/show_pathway?map05410/K06480%09%23FFFFFF,red/
ocu04657	IL-17 signaling pathway	Organismal Systems	1	67	0.133	HSP90B1	http://www.kegg.jp/kegg-bin/show_pathway?map04657/K09487%09%23FFFFFF,red/
ocu05146	Amoebiasis	Human Diseases	1	67	0.133	LAMB1	http://www.kegg.jp/kegg-bin/show_pathway?map05146/K05636%09%23FFFFFF,red/
ocu03008	Ribosome biogenesis in eukaryotes	Genetic Information Processing	1	70	0.138	DROSHA	http://www.kegg.jp/kegg-bin/show_pathway?map03008/K03685%09%23FFFFFF,red/
ocu04974	Protein digestion and absorption	Organismal Systems	1	74	0.146	COL24A1	http://www.kegg.jp/kegg-bin/show_pathway?map04974/K19721%09%23FFFFFF,red/
GO:0043161	Proteasome-mediated ubiquitin-dependent protein catabolic process	Biological_process	4	194	0.000150589	ARNTL,FBXW8,HSP90B1,UBE4B
GO:0010498	Proteasomal protein catabolic process	Biological_process	4	240	0.000340027	ARNTL,FBXW8,HSP90B1,UBE4B
GO:0009057	Macromolecule catabolic process	Biological_process	6	751	0.000496256	DROSHA,ARNTL,SH3D19,FBXW8,HSP90B1,UBE4B
GO:1901575	Organic substance catabolic process	Biological_process	7	1133	0.001	DROSHA,ARNTL,FUCA1,SH3D19,FBXW8,HSP90B1,UBE4B
GO:0030163	protein catabolic process	Biological_process	5	550	0.001	ARNTL,SH3D19,FBXW8,HSP90B1,UBE4B
GO:0005201	extracellular matrix structural constituent	Molecular_function	2	34	0.001	COL24A1,LAMB1
GO:0002066	columnar/cuboidal epithelial cell development	Biological_process	2	38	0.001	ARNTL,YIPF6
GO:0048731	system development	Biological_process	10	2578	0.001	DROSHA,MFAP5,ARNTL,WARS2,YIPF6,LAMB1,FBXW8,NID1,PTPRM,UBE4B
GO:0031247	actin rod assembly	Biological_process	1	1	0.001	HSP90B1
GO:0035600	tRNA methylthiolation	Biological_process	1	1	0.001	CDKAL1
GO:1990145	maintenance of translational fidelity	Biological_process	1	1	0.001	CDKAL1
GO:0035598	N6-threonylcarbomyladenosine methylthiotransferase activity	Molecular_function	1	1	0.001	CDKAL1
GO:0006511	ubiquitin-dependent protein catabolic process	Biological_process	4	354	0.001	ARNTL,FBXW8,HSP90B1,UBE4B
GO:0019941	modification-dependent protein catabolic process	Biological_process	4	358	0.002	ARNTL,FBXW8,HSP90B1,UBE4B
GO:0005607	laminin-2 complex	Cellular_component	1	1	0.002	LAMB1
GO:0043257	laminin-8 complex	Cellular_component	1	1	0.002	LAMB1
GO:0043259	laminin-10 complex	Cellular_component	1	1	0.002	LAMB1
GO:0043632	modification-dependent macromolecule catabolic process	Biological_process	4	363	0.002	ARNTL,FBXW8,HSP90B1,UBE4B
GO:0048856	anatomical structure development	Biological_process	11	3133	0.002	DROSHA,MFAP5,ARNTL,SH3D19,WARS2,YIPF6,LAMB1,FBXW8,NID1,PTPRM,UBE4B
GO:0000151	ubiquitin ligase complex	Cellular_component	3	154	0.002	RMND5A,FBXW8,UBE4B
GO:0044265	cellular macromolecule catabolic process	Biological_process	5	642	0.002	DROSHA,ARNTL,FBXW8,HSP90B1,UBE4B
GO:0009056	catabolic process	Biological_process	7	1334	0.002	DROSHA,ARNTL,FUCA1,SH3D19,FBXW8,HSP90B1,UBE4B
GO:0005518	collagen binding	Molecular_function	2	45	0.002	ITGA1,NID1
GO:0005604	basement membrane	Cellular_component	2	50	0.003	LAMB1,NID1
GO:1901565	organonitrogen compound catabolic process	Biological_process	5	710	0.003	ARNTL,SH3D19,FBXW8,HSP90B1,UBE4B
GO:0051603	proteolysis involved in cellular protein catabolic process	Biological_process	4	425	0.003	ARNTL,FBXW8,HSP90B1,UBE4B
GO:0007275	multicellular organism development	Biological_process	10	2812	0.003	DROSHA,MFAP5,ARNTL,WARS2,YIPF6,LAMB1,FBXW8,NID1,PTPRM,UBE4B
GO:0006436	tryptophanyl-tRNA aminoacylation	Biological_process	1	2	0.003	WARS2
GO:0021812	neuronal-glial interaction involved in cerebral cortex radial glia guided migration	Biological_process	1	2	0.003	LAMB1
GO:0036369	transcription factor catabolic process	Biological_process	1	2	0.003	FBXW8
GO:0060137	maternal process involved in parturition	Biological_process	1	2	0.003	ARNTL
GO:1901483	regulation of transcription factor catabolic process	Biological_process	1	2	0.003	FBXW8
GO:1901485	positive regulation of transcription factor catabolic process	Biological_process	1	2	0.003	FBXW8
GO:0004560	alpha-L-fucosidase activity	Molecular_function	1	2	0.003	FUCA1
GO:0004830	tryptophan-tRNA ligase activity	Molecular_function	1	2	0.003	WARS2
GO:0005001	transmembrane receptor protein tyrosine phosphatase activity	Molecular_function	1	2	0.003	PTPRM
GO:0015928	fucosidase activity	Molecular_function	1	2	0.003	FUCA1
GO:0019198	transmembrane receptor protein phosphatase activity	Molecular_function	1	2	0.003	PTPRM
GO:0035596	methylthiotransferase activity	Molecular_function	1	2	0.003	CDKAL1
GO:0050497	transferase activity, transferring alkylthio groups	Molecular_function	1	2	0.003	CDKAL1
GO:0031012	extracellular matrix	Cellular_component	3	186	0.003	MFAP5,LAMB1,NID1
GO:0032502	developmental process	Biological_process	11	3366	0.003	DROSHA,MFAP5,ARNTL,SH3D19,WARS2,YIPF6,LAMB1,FBXW8,NID1,PTPRM,UBE4B
GO:0031589	cell-substrate adhesion	Biological_process	3	207	0.003	ITGA1,LAMB1,NID1
GO:0005606	laminin-1 complex	Cellular_component	1	2	0.003	LAMB1
GO:0034665	integrin alpha1-beta1 complex	Cellular_component	1	2	0.003	ITGA1
GO:0070877	microprocessor complex	Cellular_component	1	2	0.003	DROSHA
GO:1903095	ribonuclease III complex	Cellular_component	1	2	0.003	DROSHA
GO:0048513	animal organ development	Biological_process	8	1891	0.003	DROSHA,MFAP5,ARNTL,LAMB1,FBXW8,NID1,PTPRM,UBE4B
GO:0043666	regulation of phosphoprotein phosphatase activity	Biological_process	2	60	0.003	ITGA1,HSP90B1
GO:0044257	cellular protein catabolic process	Biological_process	4	458	0.004	ARNTL,FBXW8,HSP90B1,UBE4B
GO:0007030	Golgi organization	Biological_process	2	66	0.004	TRAPPC8,FBXW8
GO:0006470	protein dephosphorylation	Biological_process	3	232	0.004	ITGA1,PTPRM,HSP90B1
GO:0042176	regulation of protein catabolic process	Biological_process	3	232	0.004	ARNTL,SH3D19,FBXW8
GO:0090403	oxidative stress-induced premature senescence	Biological_process	1	3	0.004	ARNTL
GO:0090660	cerebrospinal fluid circulation	Biological_process	1	3	0.004	KIAA0556
GO:2000074	regulation of type B pancreatic cell development	Biological_process	1	3	0.004	ARNTL
GO:0044248	cellular catabolic process	Biological_process	6	1144	0.004	DROSHA,ARNTL,SH3D19,FBXW8,HSP90B1,UBE4B
GO:0031175	neuron projection development	Biological_process	4	482	0.004	LAMB1,FBXW8,PTPRM,UBE4B
GO:0048699	generation of neurons	Biological_process	5	792	0.005	ARNTL,LAMB1,FBXW8,PTPRM,UBE4B
GO:0031467	Cul7-RING ubiquitin ligase complex	Cellular_component	1	3	0.005	FBXW8
GO:0002065	columnar/cuboidal epithelial cell differentiation	Biological_process	2	72	0.005	ARNTL,YIPF6
GO:0005515	protein binding	Molecular_function	15	5986	0.005	DROSHA,CDC6,ARNTL,VCPKMT,SH3D19,RMND5A,ITGA1,TRAPPC8,YIPF6,FBXW8,NID1,PTPRM,NSMAF,HSP90B1,UBE4B
GO:0035304	regulation of protein dephosphorylation	Biological_process	2	76	0.005	ITGA1,HSP90B1
GO:0048468	cell development	Biological_process	6	1191	0.005	ARNTL,YIPF6,LAMB1,FBXW8,PTPRM,UBE4B
GO:0019903	protein phosphatase binding	Molecular_function	2	77	0.006	ITGA1,HSP90B1
GO:0034660	ncRNA metabolic process	Biological_process	3	256	0.006	DROSHA,CDKAL1,WARS2
GO:0044267	cellular protein metabolic process	Biological_process	11	3627	0.006	CDKAL1,GALNT14,ARNTL,VCPKMT,SH3D19,ITGA1,WARS2,FBXW8,PTPRM,HSP90B1,UBE4B
GO:0008626	granzyme-mediated apoptotic signaling pathway	Biological_process	1	4	0.006	UBE4B
GO:0031053	primary miRNA processing	Biological_process	1	4	0.006	DROSHA
GO:2001016	positive regulation of skeletal muscle cell differentiation	Biological_process	1	4	0.006	ARNTL
GO:0004525	ribonuclease III activity	Molecular_function	1	4	0.006	DROSHA
GO:0032296	double-stranded RNA-specific ribonuclease activity	Molecular_function	1	4	0.006	DROSHA
GO:0030154	cell differentiation	Biological_process	8	2090	0.006	DROSHA, ARNTL, WARS2, YIPF6, LAMB1, FBXW8, PTPRM, UBE4B
GO:0022008	neurogenesis	Biological_process	5	859	0.006	ARNTL, LAMB1,FBXW8,PTPRM,UBE4B
GO:0048869	cellular developmental process	Biological_process	8	2139	0.007	DROSHA,ARNTL,WARS2,YIPF6,LAMB1,FBXW8,PTPRM,UBE4B
GO:0000902	cell morphogenesis	Biological_process	4	551	0.007	SH3D19,LAMB1,FBXW8,PTPRM
GO:0006004	fucose metabolic process	Biological_process	1	5	0.007	FUCA1
GO:0007567	parturition	Biological_process	1	5	0.007	ARNTL
GO:0016139	glycoside catabolic process	Biological_process	1	5	0.007	FUCA1
GO:0071318	cellular response to ATP	Biological_process	1	5	0.007	HSP90B1
GO:0090400	stress-induced premature senescence	Biological_process	1	5	0.007	ARNTL
GO:2000323	negative regulation of glucocorticoid receptor signaling pathway	Biological_process	1	5	0.007	ARNTL
GO:0017151	DEAD/H-box RNA helicase binding	Molecular_function	1	5	0.007	DROSHA
GO:0043237	laminin-1 binding	Molecular_function	1	5	0.007	NID1
GO:0098639	collagen binding involved in cell-matrix adhesion	Molecular_function	1	5	0.007	ITGA1
GO:0048666	neuron development	Biological_process	4	562	0.008	LAMB1,FBXW8,PTPRM,UBE4B
GO:0000138	Golgi trans cisterna	Cellular_component	1	5	0.008	YIPF6
GO:0043256	laminin complex	Cellular_component	1	5	0.008	LAMB1
GO:1990393	3M complex	Cellular_component	1	5	0.008	FBXW8
GO:0019899	enzyme binding	Molecular_function	6	1274	0.008	DROSHA,CDC6,VCPKMT,ITGA1,HSP90B1,UBE4B
GO:2000322	regulation of glucocorticoid receptor signaling pathway	Biological_process	1	6	0.009	ARNTL
GO:0001527	microfibril	Cellular_component	1	6	0.009	MFAP5
GO:0043412	macromolecule modification	Biological_process	9	2753	0.009	CDKAL1,GALNT14,ARNTL,VCPKMT,ITGA1,FBXW8,PTPRM,HSP90B1,UBE4B
GO:0019902	phosphatase binding	Molecular_function	2	103	0.01	ITGA1,HSP90B1
GO:0042753	positive regulation of circadian rhythm	Biological_process	1	7	0.01	ARNTL
GO:0060576	intestinal epithelial cell development	Biological_process	1	7	0.01	YIPF6
GO:0017162	aryl hydrocarbon receptor binding	Molecular_function	1	7	0.01	ARNTL
GO:0098634	cell-matrix adhesion mediator activity	Molecular_function	1	7	0.01	ITGA1
GO:0010921	regulation of phosphatase activity	Biological_process	2	109	0.011	ITGA1,HSP90B1
GO:0005797	Golgi medial cisterna	Cellular_component	1	7	0.011	YIPF6
GO:0016137	glycoside metabolic process	Biological_process	1	8	0.011	FUCA1
GO:0032516	positive regulation of phosphoprotein phosphatase activity	Biological_process	1	8	0.011	ITGA1
GO:0032836	glomerular basement membrane development	Biological_process	1	8	0.011	NID1
GO:0060712	spongiotrophoblast layer development	Biological_process	1	8	0.011	FBXW8
GO:2000628	regulation of miRNA metabolic process	Biological_process	1	8	0.011	DROSHA
GO:0034450	ubiquitin-ubiquitin ligase activity	Molecular_function	1	8	0.012	UBE4B
GO:0070878	primary miRNA binding	Molecular_function	1	8	0.012	DROSHA
GO:0072359	circulatory system development	Biological_process	4	637	0.012	WARS2,FBXW8,PTPRM,UBE4B
GO:0048471	perinuclear region of cytoplasm	Cellular_component	3	313	0.012	FBXW8,PTPRM,HSP90B1
GO:0016311	dephosphorylation	Biological_process	3	342	0.012	ITGA1,PTPRM,HSP90B1
GO:0045732	positive regulation of protein catabolic process	Biological_process	2	119	0.013	SH3D19,FBXW8
GO:0016075	rRNA catabolic process	Biological_process	1	9	0.013	DROSHA
GO:0042059	negative regulation of epidermal growth factor receptor signaling pathway	Biological_process	1	9	0.013	ITGA1
GO:0051775	response to redox state	Biological_process	1	9	0.013	ARNTL
GO:0006399	tRNA metabolic process	Biological_process	2	126	0.014	CDKAL1,WARS2
GO:0033391	chromatoid body	Cellular_component	1	9	0.014	ARNTL
GO:0031958	corticosteroid receptor signaling pathway	Biological_process	1	10	0.014	ARNTL
GO:0032780	negative regulation of ATPase activity	Biological_process	1	10	0.014	VCPKMT
GO:0042921	glucocorticoid receptor signaling pathway	Biological_process	1	10	0.014	ARNTL
GO:1901185	negative regulation of ERBB signaling pathway	Biological_process	1	10	0.014	ITGA1
GO:0062023	collagen-containing extracellular matrix	Cellular_component	2	118	0.014	LAMB1,NID1
GO:0016043	cellular component organization	Biological_process	10	3508	0.015	MFAP5,CDC6,SH3D19,TRAPPC8,LAMB1,FBXW8,NID1,PTPRM,HSP90B1,UBE4B
GO:0035303	regulation of dephosphorylation	Biological_process	2	133	0.015	ITGA1,HSP90B1
GO:0030008	TRAPP complex	Cellular_component	1	10	0.016	TRAPPC8
GO:0003222	ventricular trabecula myocardium morphogenesis	Biological_process	1	11	0.016	UBE4B
GO:0031054	pre-miRNA processing	Biological_process	1	11	0.016	DROSHA
GO:0045589	regulation of regulatory T cell differentiation	Biological_process	1	11	0.016	DROSHA
GO:0050775	positive regulation of dendrite morphogenesis	Biological_process	1	11	0.016	FBXW8
GO:0051044	positive regulation of membrane protein ectodomain proteolysis	Biological_process	1	11	0.016	SH3D19
GO:0060575	intestinal epithelial cell differentiation	Biological_process	1	11	0.016	YIPF6
GO:0030182	neuron differentiation	Biological_process	4	694	0.016	LAMB1,FBXW8,PTPRM,UBE4B
GO:0002064	epithelial cell development	Biological_process	2	135	0.016	ARNTL,YIPF6
GO:0007160	cell-matrix adhesion	Biological_process	2	135	0.016	ITGA1,NID1
GO:0032991	protein-containing complex	Cellular_component	10	3252	0.017	DROSHA,ARNTL,VCPKMT,RMND5A,ITGA1,TRAPPC8,LAMB1,FBXW8,HSP90B1,UBE4B
GO:0000904	cell morphogenesis involved in differentiation	Biological_process	3	384	0.017	LAMB1,FBXW8,PTPRM
GO:0003323	type B pancreatic cell development	Biological_process	1	12	0.017	ARNTL
GO:0010842	retina layer formation	Biological_process	1	12	0.017	PTPRM
GO:0031290	retinal ganglion cell axon guidance	Biological_process	1	12	0.017	PTPRM
GO:0060216	definitive hemopoiesis	Biological_process	1	12	0.017	MFAP5
GO:0019538	protein metabolic process	Biological_process	11	4168	0.017	CDKAL1,GALNT14,ARNTL,VCPKMT,SH3D19,ITGA1,WARS2,FBXW8,PTPRM,HSP90B1,UBE4B
GO:0071840	cellular component organization or biogenesis	Biological_process	10	3601	0.018	MFAP5,CDC6,SH3D19,TRAPPC8,LAMB1,FBXW8,NID1,PTPRM,HSP90B1,UBE4B
GO:0009653	anatomical structure morphogenesis	Biological_process	6	1539	0.018	SH3D19,WARS2,LAMB1,FBXW8,PTPRM,UBE4B
GO:0045066	regulatory T cell differentiation	Biological_process	1	13	0.019	DROSHA
GO:2001014	regulation of skeletal muscle cell differentiation	Biological_process	1	13	0.019	ARNTL
GO:0009888	tissue development	Biological_process	5	1115	0.019	ARNTL,YIPF6,LAMB1,FBXW8,UBE4B
GO:0034976	response to endoplasmic reticulum stress	Biological_process	2	149	0.019	HSP90B1,UBE4B
GO:0007155	cell adhesion	Biological_process	4	738	0.019	ITGA1,LAMB1,NID1,PTPRM
GO:0022610	biological adhesion	Biological_process	4	743	0.02	ITGA1,LAMB1,NID1,PTPRM
GO:0021801	cerebral cortex radial glia guided migration	Biological_process	1	14	0.02	LAMB1
GO:0022030	telencephalon glial cell migration	Biological_process	1	14	0.02	LAMB1
GO:0001568	blood vessel development	Biological_process	3	420	0.021	WARS2,FBXW8,PTPRM
GO:0003351	epithelial cilium movement involved in extracellular fluid movement	Biological_process	1	15	0.021	KIAA0556
GO:0033198	response to ATP	Biological_process	1	15	0.021	HSP90B1
GO:0048643	positive regulation of skeletal muscle tissue development	Biological_process	1	15	0.021	ARNTL
GO:0050750	low-density lipoprotein particle receptor binding	Molecular_function	1	15	0.022	HSP90B1
GO:0120036	plasma membrane bounded cell projection organization	Biological_process	4	762	0.022	LAMB1,FBXW8,PTPRM,UBE4B
GO:0030030	cell projection organization	Biological_process	4	770	0.022	LAMB1,FBXW8,PTPRM,UBE4B
GO:0002068	glandular epithelial cell development	Biological_process	1	16	0.023	ARNTL
GO:0010922	positive regulation of phosphatase activity	Biological_process	1	16	0.023	ITGA1
GO:0051043	regulation of membrane protein ectodomain proteolysis	Biological_process	1	16	0.023	SH3D19
GO:0043425	bHLH transcription factor binding	Molecular_function	1	16	0.023	ARNTL
GO:0007399	nervous system development	Biological_process	5	1177	0.023	ARNTL,LAMB1,FBXW8,PTPRM,UBE4B
GO:0006464	cellular protein modification process	Biological_process	8	2618	0.023	GALNT14,ARNTL,VCPKMT,ITGA1,FBXW8,PTPRM,HSP90B1,UBE4B
GO:0036211	protein modification process	Biological_process	8	2618	0.023	GALNT14,ARNTL,VCPKMT,ITGA1,FBXW8,PTPRM,HSP90B1,UBE4B
GO:0006508	proteolysis	Biological_process	5	1188	0.024	ARNTL,SH3D19,FBXW8,HSP90B1,UBE4B
GO:0003309	type B pancreatic cell differentiation	Biological_process	1	17	0.024	ARNTL
GO:0010586	miRNA metabolic process	Biological_process	1	17	0.024	DROSHA
GO:0051984	positive regulation of chromosome segregation	Biological_process	1	17	0.024	CDC6
GO:0060716	labyrinthine layer blood vessel development	Biological_process	1	17	0.024	FBXW8
GO:0001530	lipopolysaccharide binding	Molecular_function	1	17	0.024	DROSHA
GO:0043394	proteoglycan binding	Molecular_function	1	17	0.024	NID1
GO:0070412	R-SMAD binding	Molecular_function	1	17	0.024	DROSHA
GO:0001944	vasculature development	Biological_process	3	442	0.024	WARS2,FBXW8,PTPRM
GO:0072358	cardiovascular system development	Biological_process	3	447	0.025	WARS2,FBXW8,PTPRM
GO:0006858	extracellular transport	Biological_process	1	18	0.026	KIAA0556
GO:0031670	cellular response to nutrient	Biological_process	1	18	0.026	HSP90B1
GO:0035883	enteroendocrine cell differentiation	Biological_process	1	18	0.026	ARNTL
GO:1901658	glycosyl compound catabolic process	Biological_process	1	18	0.026	FUCA1
GO:0006270	DNA replication initiation	Biological_process	1	19	0.027	CDC6
GO:0070325	lipoprotein particle receptor binding	Molecular_function	1	19	0.027	HSP90B1
GO:0034470	ncRNA processing	Biological_process	2	184	0.028	DROSHA,CDKAL1
GO:0034661	ncRNA catabolic process	Biological_process	1	20	0.028	DROSHA
GO:0021799	cerebral cortex radially oriented cell migration	Biological_process	1	21	0.03	LAMB1
GO:0030970	retrograde protein transport, ER to cytosol	Biological_process	1	21	0.03	HSP90B1
GO:0097755	positive regulation of blood vessel diameter	Biological_process	1	21	0.03	PTPRM
GO:1903513	endoplasmic reticulum to cytosol transport	Biological_process	1	21	0.03	HSP90B1
GO:0044260	cellular macromolecule metabolic process	Biological_process	13	5777	0.03	DROSHA,CDC6,CDKAL1,GALNT14,ARNTL,VCPKMT,SH3D19,ITGA1,WARS2,FBXW8,PTPRM,HSP90B1,UBE4B
GO:0051539	4 iron, 4 sulfur cluster binding	Molecular_function	1	21	0.03	CDKAL1
GO:0032501	multicellular organismal process	Biological_process	11	4488	0.03	DROSHA,MFAP5,ARNTL,WARS2,YIPF6,LAMB1,FBXW8,NID1,PTPRM,KIAA0556,UBE4B
GO:0030134	COPII-coated ER to Golgi transport vesicle	Cellular_component	1	20	0.031	YIPF6
GO:0060674	placenta blood vessel development	Biological_process	1	22	0.031	FBXW8
GO:0061384	heart trabecula morphogenesis	Biological_process	1	22	0.031	UBE4B
GO:0045862	positive regulation of proteolysis	Biological_process	2	197	0.032	SH3D19,FBXW8
GO:1902555	endoribonuclease complex	Cellular_component	1	21	0.032	DROSHA
GO:0035307	positive regulation of protein dephosphorylation	Biological_process	1	23	0.033	ITGA1
GO:1900006	positive regulation of dendrite development	Biological_process	1	23	0.033	FBXW8
GO:0032270	positive regulation of cellular protein metabolic process	Biological_process	4	866	0.033	ARNTL,SH3D19,ITGA1,FBXW8
GO:0043236	laminin binding	Molecular_function	1	23	0.033	NID1
GO:1990234	transferase complex	Cellular_component	3	456	0.033	RMND5A,FBXW8,UBE4B
GO:0009894	regulation of catabolic process	Biological_process	3	497	0.033	ARNTL,SH3D19,FBXW8
GO:0033144	negative regulation of intracellular steroid hormone receptor signaling pathway	Biological_process	1	24	0.034	ARNTL
GO:0042634	regulation of hair cycle	Biological_process	1	24	0.034	ARNTL
GO:1901985	positive regulation of protein acetylation	Biological_process	1	24	0.034	ARNTL
GO:0007517	muscle organ development	Biological_process	2	204	0.034	ARNTL,UBE4B
GO:0005791	rough endoplasmic reticulum	Cellular_component	1	23	0.035	CDKAL1
GO:1905348	endonuclease complex	Cellular_component	1	23	0.035	DROSHA
GO:0032467	positive regulation of cytokinesis	Biological_process	1	25	0.035	CDC6
GO:0050829	defense response to Gram-negative bacterium	Biological_process	1	25	0.035	DROSHA
GO:0051879	Hsp90 protein binding	Molecular_function	1	25	0.036	ARNTL
GO:0098631	cell adhesion mediator activity	Molecular_function	1	25	0.036	ITGA1
GO:0031331	positive regulation of cellular catabolic process	Biological_process	2	210	0.036	SH3D19,FBXW8
GO:0031018	endocrine pancreas development	Biological_process	1	26	0.037	ARNTL
GO:2000772	regulation of cellular senescence	Biological_process	1	26	0.037	ARNTL
GO:0051233	spindle midzone	Cellular_component	1	24	0.037	CDC6
GO:0045296	cadherin binding	Molecular_function	1	26	0.037	PTPRM
GO:0120163	negative regulation of cold-induced thermogenesis	Biological_process	1	27	0.038	ARNTL
GO:0019005	SCF ubiquitin ligase complex	Cellular_component	1	25	0.038	FBXW8
GO:0001937	negative regulation of endothelial cell proliferation	Biological_process	1	28	0.04	PTPRM
GO:0008347	glial cell migration	Biological_process	1	28	0.04	LAMB1
GO:0070888	E-box binding	Molecular_function	1	28	0.04	ARNTL
GO:0051247	positive regulation of protein metabolic process	Biological_process	4	927	0.041	ARNTL,SH3D19,ITGA1,FBXW8
GO:0018023	peptidyl-lysine trimethylation	Biological_process	1	29	0.041	VCPKMT
GO:0045599	negative regulation of fat cell differentiation	Biological_process	1	29	0.041	ARNTL
GO:0048641	regulation of skeletal muscle tissue development	Biological_process	1	29	0.041	ARNTL
GO:0045178	basal part of cell	Cellular_component	1	27	0.041	ITGA1
GO:0002067	glandular epithelial cell differentiation	Biological_process	1	30	0.042	ARNTL
GO:0021795	cerebral cortex cell migration	Biological_process	1	30	0.042	LAMB1
GO:0031050	dsRNA processing	Biological_process	1	30	0.042	DROSHA
GO:0035196	production of miRNAs involved in gene silencing by miRNA	Biological_process	1	30	0.042	DROSHA
GO:0042058	regulation of epidermal growth factor receptor signaling pathway	Biological_process	1	30	0.042	ITGA1
GO:0055010	ventricular cardiac muscle tissue morphogenesis	Biological_process	1	30	0.042	UBE4B
GO:0070918	production of small RNA involved in gene silencing by RNA	Biological_process	1	30	0.042	DROSHA
GO:0014706	striated muscle tissue development	Biological_process	2	230	0.043	ARNTL,UBE4B
GO:0005801	cis-Golgi network	Cellular_component	1	28	0.043	YIPF6
GO:0008305	integrin complex	Cellular_component	1	28	0.043	ITGA1
GO:0022604	regulation of cell morphogenesis	Biological_process	2	231	0.043	SH3D19,FBXW8
GO:1901564	organonitrogen compound metabolic process	Biological_process	11	4715	0.043	CDKAL1,GALNT14,ARNTL,VCPKMT,SH3D19,ITGA1,WARS2,FBXW8,PTPRM,HSP90B1,UBE4B
GO:1902494	catalytic complex	Cellular_component	4	869	0.043	DROSHA,RMND5A,FBXW8,UBE4B
GO:0004842	ubiquitin-protein transferase activity	Molecular_function	2	231	0.044	FBXW8,UBE4B
GO:0010596	negative regulation of endothelial cell migration	Biological_process	1	31	0.044	PTPRM
GO:0006509	membrane protein ectodomain proteolysis	Biological_process	1	32	0.045	SH3D19
GO:0032007	negative regulation of TOR signaling	Biological_process	1	32	0.045	ARNTL
GO:0061383	trabecula morphogenesis	Biological_process	1	32	0.045	UBE4B
GO:0090342	regulation of cell aging	Biological_process	1	32	0.045	ARNTL
GO:0022603	regulation of anatomical structure morphogenesis	Biological_process	3	567	0.046	SH3D19,FBXW8,PTPRM
GO:0010256	endomembrane system organization	Biological_process	2	241	0.046	TRAPPC8,FBXW8
GO:0003229	ventricular cardiac muscle tissue development	Biological_process	1	33	0.047	UBE4B
GO:0032527	protein exit from endoplasmic reticulum	Biological_process	1	33	0.047	HSP90B1
GO:0035306	positive regulation of dephosphorylation	Biological_process	1	33	0.047	ITGA1
GO:0035987	endodermal cell differentiation	Biological_process	1	33	0.047	LAMB1
GO:0045123	cellular extravasation	Biological_process	1	33	0.047	ITGA1
GO:0090502	RNA phosphodiester bond hydrolysis, endonucleolytic	Biological_process	1	33	0.047	DROSHA
GO:0019787	ubiquitin-like protein transferase activity	Molecular_function	2	240	0.047	FBXW8,UBE4B
GO:0060537	muscle tissue development	Biological_process	2	244	0.048	ARNTL,UBE4B
GO:0009896	positive regulation of catabolic process	Biological_process	2	245	0.048	SH3D19,FBXW8
GO:0060042	retina morphogenesis in camera-type eye	Biological_process	1	34	0.048	PTPRM
GO:0060711	labyrinthine layer development	Biological_process	1	34	0.048	FBXW8
GO:1901184	regulation of ERBB signaling pathway	Biological_process	1	34	0.048	ITGA1
GO:0005788	endoplasmic reticulum lumen	Cellular_component	1	32	0.049	HSP90B1
GO:0031985	Golgi cisterna	Cellular_component	1	32	0.049	YIPF6
GO:0048814	regulation of dendrite morphogenesis	Biological_process	1	35	0.049	FBXW8
GO:0098636	protein complex involved in cell adhesion	Cellular_component	1	33	0.05	ITGA1
