# Supplementary material for: Revealing the coexistence of differentiation and communication in an endemic hare, Lepus yarkandensis (Mammalia, Leporidae) using specific-length amplified fragment sequencing
Source: Front Zool. 2021 Sep 26;18:50. doi: 10.1186/s12983-021-00432-x (PMC8474959; doi:10.1186/s12983-021-00432-x)
Supplement: Supplementary file 7 — Additional file 7: Table S4. KEGG pathways and GO functional enrichment of candidate genes between the north group and TX population via FST-θπ ratio analysis. [file 12983_2021_432_MOESM7_ESM.xls]

## Sheet: sheet1
Additional file 7: Table S4. KEGG pathways and GO functional enrichment of candidate genes betweem the north group and TX population via FST- θπ ratio analysis.
Pathway ID/ GO_accession	KEGG pathway/ GO description	Pathway level 1/ GO term type	Number of genes involved in candidated genes list	Number of genes in the reference list	p-value	Genes	Hyperlink
ocu00071	Fatty acid degradation	Metabolism	1	34	0.0270805	CYP4A5	http://www.kegg.jp/kegg-bin/show_pathway?map00071/K07425%09%23FFFFFF,red/
ocu00830	Retinol metabolism	Metabolism	1	44	0.0349223	CYP4A5	http://www.kegg.jp/kegg-bin/show_pathway?map00830/K07425%09%23FFFFFF,red/
ocu05223	Non-small cell lung cancer	Human diseases	1	47	0.037264	ALK	http://www.kegg.jp/kegg-bin/show_pathway?map05223/K05119%09%23FFFFFF,red/
ocu03320	PPAR signaling pathway	Organismal systems	1	55	0.0434843	CYP4A5	http://www.kegg.jp/kegg-bin/show_pathway?map03320/K07425%09%23FFFFFF,red/
ocu00590	Arachidonic acid metabolism	Metabolism	1	62	0.0488981	CYP4A5	http://www.kegg.jp/kegg-bin/show_pathway?map00590/K07425%09%23FFFFFF,red/
ocu04750	Inflammatory mediator regulation of TRP channels	Organismal systems	1	75	0.0588813	CYP4A5	http://www.kegg.jp/kegg-bin/show_pathway?map04750/K07425%09%23FFFFFF,red/
ocu04270	Vascular smooth muscle contraction	Organismal systems	1	97	0.0755672	CYP4A5	http://www.kegg.jp/kegg-bin/show_pathway?map04270/K07425%09%23FFFFFF,red/
ocu05200	Pathways in cancer	Human diseases	1	386	0.271933	ALK	http://www.kegg.jp/kegg-bin/show_pathway?map05200/K05119%09%23FFFFFF,red/
GO:2001257	regulation of cation channel activity	Biological_process	3	63	1.05e-05	PKD2,CNIH3,AKAP6
GO:0032412	regulation of ion transmembrane transporter activity	Biological_process	3	102	4.46e-05	PKD2,CNIH3,AKAP6
GO:0022898	regulation of transmembrane transporter activity	Biological_process	3	106	5e-05	PKD2,CNIH3,AKAP6
GO:0032409	regulation of transporter activity	Biological_process	3	112	5.89e-05	PKD2,CNIH3,AKAP6
GO:0071320	cellular response to cAMP	Biological_process	2	23	0.000117316	PKD2,AKAP6
GO:2001259	positive regulation of cation channel activity	Biological_process	2	23	0.000117316	PKD2,AKAP6
GO:1904062	regulation of cation transmembrane transport	Biological_process	3	156	0.000157851	PKD2,CNIH3,AKAP6
GO:0051591	response to cAMP	Biological_process	2	27	0.000162509	PKD2,AKAP6
GO:0032414	positive regulation of ion transmembrane transporter activity	Biological_process	2	38	0.000324107	PKD2,AKAP6
GO:0032411	positive regulation of transporter activity	Biological_process	2	41	0.000377612	PKD2,AKAP6
GO:1901701	cellular response to oxygen-containing compound	Biological_process	4	537	0.000386629	OXR1,ALK,PKD2,AKAP6
GO:0046683	response to organophosphorus	Biological_process	2	45	0.000455197	PKD2,AKAP6
GO:0044325	ion channel binding	Molecular_function	2	61	0.000482147	PKD2,AKAP6
GO:0014074	response to purine-containing compound	Biological_process	2	49	0.000539888	PKD2,AKAP6
GO:0034765	regulation of ion transmembrane transport	Biological_process	3	241	0.00056733	PKD2,CNIH3,AKAP6
GO:0045185	maintenance of protein location	Biological_process	2	51	0.000584887	PKD2,FBN2
GO:0051599	response to hydrostatic pressure	Biological_process	1	1	0.000720669	PKD2
GO:0061441	renal artery morphogenesis	Biological_process	1	1	0.000720669	PKD2
GO:0071464	cellular response to hydrostatic pressure	Biological_process	1	1	0.000720669	PKD2
GO:0072055	renal cortex development	Biological_process	1	1	0.000720669	PKD2
GO:0072059	cortical collecting duct development	Biological_process	1	1	0.000720669	PKD2
GO:0072214	metanephric cortex development	Biological_process	1	1	0.000720669	PKD2
GO:0072219	metanephric cortical collecting duct development	Biological_process	1	1	0.000720669	PKD2
GO:0090648	response to environmental enrichment	Biological_process	1	1	0.000720669	ALK
GO:1904064	positive regulation of cation transmembrane transport	Biological_process	2	58	0.000756251	PKD2,AKAP6
GO:0071417	cellular response to organonitrogen compound	Biological_process	3	284	0.000915033	ALK,PKD2,AKAP6
GO:0034762	regulation of transmembrane transport	Biological_process	3	289	0.000962555	PKD2,CNIH3,AKAP6
GO:0034767	positive regulation of ion transmembrane transport	Biological_process	2	66	0.000978327	PKD2,AKAP6
GO:1901700	response to oxygen-containing compound	Biological_process	4	694	0.00102252	OXR1,ALK,PKD2,AKAP6
GO:0071407	cellular response to organic cyclic compound	Biological_process	3	299	0.00106228	ALK,PKD2,AKAP6
GO:0043398	HLH domain binding	Molecular_function	1	2	0.00110616	PKD2
GO:0071495	cellular response to endogenous stimulus	Biological_process	4	717	0.00115575	ALK,PKD2,FBN2,AKAP6
GO:1901699	cellular response to nitrogen compound	Biological_process	3	317	0.00125795	ALK,PKD2,AKAP6
GO:0014905	myoblast fusion involved in skeletal muscle regeneration	Biological_process	1	2	0.00144087	PTGFRN
GO:0031587	positive regulation of inositol 1,4,5-trisphosphate-sensitive calcium-release channel activity	Biological_process	1	2	0.00144087	PKD2
GO:0035502	metanephric part of ureteric bud development	Biological_process	1	2	0.00144087	PKD2
GO:0036269	swimming behavior	Biological_process	1	2	0.00144087	ALK
GO:0071462	cellular response to water stimulus	Biological_process	1	2	0.00144087	PKD2
GO:0072208	metanephric smooth muscle tissue development	Biological_process	1	2	0.00144087	PKD2
GO:0009719	response to endogenous stimulus	Biological_process	4	763	0.00145867	ALK,PKD2,FBN2,AKAP6
GO:0043293	apoptosome	Cellular_component	1	2	0.0014907	APAF1
GO:0043269	regulation of ion transport	Biological_process	3	339	0.00152651	PKD2,CNIH3,AKAP6
GO:0048763	calcium-induced calcium release activity	Molecular_function	1	3	0.00165883	PKD2
GO:0048583	regulation of response to stimulus	Biological_process	6	2212	0.00191256	OXR1,ALK,PKD2,CNIH3,FBN2,APAF1
GO:0014070	response to organic cyclic compound	Biological_process	3	367	0.00191751	ALK,PKD2,AKAP6
GO:0034764	positive regulation of transmembrane transport	Biological_process	2	94	0.00197224	PKD2,AKAP6
GO:0048598	embryonic morphogenesis	Biological_process	3	382	0.00215068	PKD2,FBN2,APAF1
GO:0031585	regulation of inositol 1,4,5-trisphosphate-sensitive calcium-release channel activity	Biological_process	1	3	0.0021606	PKD2
GO:0071910	determination of liver left/right asymmetry	Biological_process	1	3	0.0021606	PKD2
GO:0072021	ascending thin limb development	Biological_process	1	3	0.0021606	PKD2
GO:0072194	kidney smooth muscle tissue development	Biological_process	1	3	0.0021606	PKD2
GO:0072218	metanephric ascending thin limb development	Biological_process	1	3	0.0021606	PKD2
GO:0072235	metanephric distal tubule development	Biological_process	1	3	0.0021606	PKD2
GO:0072236	metanephric loop of Henle development	Biological_process	1	3	0.0021606	PKD2
GO:1902261	positive regulation of delayed rectifier potassium channel activity	Biological_process	1	3	0.0021606	AKAP6
GO:0001537	N-acetylgalactosamine 4-O-sulfotransferase activity	Molecular_function	1	4	0.00221124	CHST9
GO:0030534	adult behavior	Biological_process	2	101	0.00227248	OXR1,ALK
GO:0021915	neural tube development	Biological_process	2	105	0.00245321	PKD2,APAF1
GO:0010243	response to organonitrogen compound	Biological_process	3	415	0.00272464	ALK,PKD2,AKAP6
GO:0008656	cysteine-type endopeptidase activator activity involved in apoptotic process	Molecular_function	1	5	0.00276338	APAF1
GO:0008635	activation of cysteine-type endopeptidase activity involved in apoptotic process by cytochrome c	Biological_process	1	4	0.00287987	APAF1
GO:0009415	response to water	Biological_process	1	4	0.00287987	PKD2
GO:0035583	sequestering of TGFbeta in extracellular matrix	Biological_process	1	4	0.00287987	FBN2
GO:0061438	renal system vasculature morphogenesis	Biological_process	1	4	0.00287987	PKD2
GO:0061439	kidney vasculature morphogenesis	Biological_process	1	4	0.00287987	PKD2
GO:0072070	loop of Henle development	Biological_process	1	4	0.00287987	PKD2
GO:1902083	negative regulation of peptidyl-cysteine S-nitrosylation	Biological_process	1	4	0.00287987	OXR1
GO:1902510	regulation of apoptotic DNA fragmentation	Biological_process	1	4	0.00287987	APAF1
GO:1903624	regulation of DNA catabolic process	Biological_process	1	4	0.00287987	APAF1
GO:0044093	positive regulation of molecular function	Biological_process	4	920	0.00291797	ALK,PKD2,APAF1,AKAP6
GO:0045180	basal cortex	Cellular_component	1	4	0.0029794	PKD2
GO:0065009	regulation of molecular function	Biological_process	5	1602	0.00311435	ALK,PKD2,CNIH3,APAF1,AKAP6
GO:0043270	positive regulation of ion transport	Biological_process	2	120	0.00318958	PKD2,AKAP6
GO:0070887	cellular response to chemical stimulus	Biological_process	5	1612	0.00320238	OXR1,ALK,PKD2,FBN2,AKAP6
GO:0051402	neuron apoptotic process	Biological_process	2	122	0.0032947	OXR1,APAF1
GO:0016505	peptidase activator activity involved in apoptotic process	Molecular_function	1	6	0.00331526	APAF1
GO:0014908	myotube differentiation involved in skeletal muscle regeneration	Biological_process	1	5	0.00359867	PTGFRN
GO:0042994	cytoplasmic sequestering of transcription factor	Biological_process	1	5	0.00359867	PKD2
GO:0072284	metanephric S-shaped body morphogenesis	Biological_process	1	5	0.00359867	PKD2
GO:1903818	positive regulation of voltage-gated potassium channel activity	Biological_process	1	5	0.00359867	AKAP6
GO:2000169	regulation of peptidyl-cysteine S-nitrosylation	Biological_process	1	5	0.00359867	OXR1
GO:1901698	response to nitrogen compound	Biological_process	3	459	0.00362721	ALK,PKD2,AKAP6
GO:0071458	integral component of cytoplasmic side of endoplasmic reticulum membrane	Cellular_component	1	5	0.003723	PKD2
GO:0071556	integral component of lumenal side of endoplasmic reticulum membrane	Cellular_component	1	5	0.003723	PKD2
GO:0098553	lumenal side of endoplasmic reticulum membrane	Cellular_component	1	5	0.003723	PKD2
GO:0007626	locomotory behavior	Biological_process	2	135	0.00401733	OXR1,ALK
GO:0009966	regulation of signal transduction	Biological_process	5	1704	0.0041021	ALK,PKD2,CNIH3,FBN2,APAF1
GO:0071805	potassium ion transmembrane transport	Biological_process	2	140	0.00431326	PKD2,AKAP6
GO:0071447	cellular response to hydroperoxide	Biological_process	1	6	0.00431701	OXR1
GO:0071694	maintenance of protein location in extracellular region	Biological_process	1	6	0.00431701	FBN2
GO:0072050	S-shaped body morphogenesis	Biological_process	1	6	0.00431701	PKD2
GO:0001527	microfibril	Cellular_component	1	6	0.00446611	FBN2
GO:0098576	lumenal side of membrane	Cellular_component	1	6	0.00446611	PKD2
GO:0007417	central nervous system development	Biological_process	3	500	0.00461781	ALK,PKD2,APAF1
GO:0034703	cation channel complex	Cellular_component	2	141	0.00467285	PKD2,AKAP6
GO:0015278	calcium-release channel activity	Molecular_function	1	9	0.00496928	PKD2
GO:0006309	apoptotic DNA fragmentation	Biological_process	1	7	0.00503487	APAF1
GO:0035581	sequestering of extracellular ligand from receptor	Biological_process	1	7	0.00503487	FBN2
GO:0060159	regulation of dopamine receptor signaling pathway	Biological_process	1	7	0.00503487	ALK
GO:0060346	bone trabecula formation	Biological_process	1	7	0.00503487	FBN2
GO:0072017	distal tubule development	Biological_process	1	7	0.00503487	PKD2
GO:0072075	metanephric mesenchyme development	Biological_process	1	7	0.00503487	PKD2
GO:0072177	mesonephric duct development	Biological_process	1	7	0.00503487	PKD2
GO:1900115	extracellular regulation of signal transduction	Biological_process	1	7	0.00503487	FBN2
GO:1900116	extracellular negative regulation of signal transduction	Biological_process	1	7	0.00503487	FBN2
GO:0098554	cytoplasmic side of endoplasmic reticulum membrane	Cellular_component	1	7	0.00520871	PKD2
GO:0006813	potassium ion transport	Biological_process	2	155	0.00526028	PKD2,AKAP6
GO:0071902	positive regulation of protein serine/threonine kinase activity	Biological_process	2	159	0.00552767	ALK,PKD2
GO:0062197	cellular response to chemical stress	Biological_process	2	161	0.00566369	OXR1,PKD2
GO:0009888	tissue development	Biological_process	4	1115	0.00587268	PTGFRN,PKD2,FBN2,APAF1
GO:0098655	cation transmembrane transport	Biological_process	3	547	0.005941	PKD2,CNIH3,AKAP6
GO:0070997	neuron death	Biological_process	2	167	0.00608101	OXR1,APAF1
GO:0017014	protein nitrosylation	Biological_process	1	9	0.00646921	OXR1
GO:0018119	peptidyl-cysteine S-nitrosylation	Biological_process	1	9	0.00646921	OXR1
GO:0061430	bone trabecula morphogenesis	Biological_process	1	9	0.00646921	FBN2
GO:0071498	cellular response to fluid shear stress	Biological_process	1	9	0.00646921	PKD2
GO:1902259	regulation of delayed rectifier potassium channel activity	Biological_process	1	9	0.00646921	AKAP6
GO:2000311	regulation of AMPA receptor activity	Biological_process	1	9	0.00646921	CNIH3
GO:0034702	ion channel complex	Cellular_component	2	170	0.0067229	PKD2,AKAP6
GO:0051235	maintenance of location	Biological_process	2	177	0.00680716	PKD2,FBN2
GO:0033194	response to hydroperoxide	Biological_process	1	10	0.00718568	OXR1
GO:0045737	positive regulation of cyclin-dependent protein serine/threonine kinase activity	Biological_process	1	10	0.00718568	PKD2
GO:0051220	cytoplasmic sequestering of protein	Biological_process	1	10	0.00718568	PKD2
GO:0072074	kidney mesenchyme development	Biological_process	1	10	0.00718568	PKD2
GO:1901018	positive regulation of potassium ion transmembrane transporter activity	Biological_process	1	10	0.00718568	AKAP6
GO:0010646	regulation of cell communication	Biological_process	5	1957	0.00754177	ALK,PKD2,CNIH3,FBN2,APAF1
GO:0010959	regulation of metal ion transport	Biological_process	2	188	0.00764964	PKD2,AKAP6
GO:0099604	ligand-gated calcium channel activity	Molecular_function	1	14	0.00772064	PKD2
GO:0023051	regulation of signaling	Biological_process	5	1969	0.00774495	ALK,PKD2,CNIH3,FBN2,APAF1
GO:1902495	transmembrane transporter complex	Cellular_component	2	184	0.00783554	PKD2,AKAP6
GO:0000737	DNA catabolic process, endonucleolytic	Biological_process	1	11	0.00790169	APAF1
GO:0048562	embryonic organ morphogenesis	Biological_process	2	192	0.00796723	PKD2,FBN2
GO:1990351	transporter complex	Cellular_component	2	186	0.0080009	PKD2,AKAP6
GO:0031941	filamentous actin	Cellular_component	1	11	0.00817414	PKD2
GO:0034389	lipid droplet organization	Biological_process	1	12	0.00861723	PTGFRN
GO:0051290	protein heterotetramerization	Biological_process	1	12	0.00861723	PKD2
GO:0072176	nephric duct development	Biological_process	1	12	0.00861723	PKD2
GO:0072234	metanephric nephron tubule development	Biological_process	1	12	0.00861723	PKD2
GO:1903204	negative regulation of oxidative stress-induced neuron death	Biological_process	1	12	0.00861723	OXR1
GO:1904031	positive regulation of cyclin-dependent protein kinase activity	Biological_process	1	12	0.00861723	PKD2
GO:0043028	cysteine-type endopeptidase regulator activity involved in apoptotic process	Molecular_function	1	16	0.00881932	APAF1
GO:0060562	epithelial tube morphogenesis	Biological_process	2	203	0.00887119	PKD2,APAF1
GO:0071310	cellular response to organic substance	Biological_process	4	1263	0.00916541	ALK,PKD2,FBN2,AKAP6
GO:0061437	renal system vasculature development	Biological_process	1	13	0.00933231	PKD2
GO:0061440	kidney vasculature development	Biological_process	1	13	0.00933231	PKD2
GO:0072170	metanephric tubule development	Biological_process	1	13	0.00933231	PKD2
GO:0043531	ADP binding	Molecular_function	1	17	0.00936826	APAF1
GO:0005217	intracellular ligand-gated ion channel activity	Molecular_function	1	18	0.00991693	PKD2
GO:0005248	voltage-gated sodium channel activity	Molecular_function	1	18	0.00991693	PKD2
GO:0006921	cellular component disassembly involved in execution phase of apoptosis	Biological_process	1	14	0.0100469	APAF1
GO:0030262	apoptotic nuclear changes	Biological_process	1	14	0.0100469	APAF1
GO:0034405	response to fluid shear stress	Biological_process	1	14	0.0100469	PKD2
GO:0072243	metanephric nephron epithelium development	Biological_process	1	14	0.0100469	PKD2
GO:0048646	anatomical structure formation involved in morphogenesis	Biological_process	3	664	0.0101677	PTGFRN,FBN2,APAF1
GO:0030900	forebrain development	Biological_process	2	218	0.0101752	ALK,APAF1
GO:0036475	neuron death in response to oxidative stress	Biological_process	1	15	0.0107611	OXR1
GO:0045429	positive regulation of nitric oxide biosynthetic process	Biological_process	1	15	0.0107611	PKD2
GO:1900117	regulation of execution phase of apoptosis	Biological_process	1	15	0.0107611	APAF1
GO:1903203	regulation of oxidative stress-induced neuron death	Biological_process	1	15	0.0107611	OXR1
GO:0005783	endoplasmic reticulum	Cellular_component	3	659	0.0109321	PKD2,DHRS1,AKAP6
GO:0009790	embryo development	Biological_process	3	684	0.0110303	PKD2,FBN2,APAF1
GO:0006308	DNA catabolic process	Biological_process	1	16	0.0114748	APAF1
GO:0060343	trabecula formation	Biological_process	1	16	0.0114748	FBN2
GO:0071158	positive regulation of cell cycle arrest	Biological_process	1	16	0.0114748	PKD2
GO:1901021	positive regulation of calcium ion transmembrane transporter activity	Biological_process	1	16	0.0114748	PKD2
GO:1901381	positive regulation of potassium ion transmembrane transport	Biological_process	1	16	0.0114748	AKAP6
GO:1904407	positive regulation of nitric oxide metabolic process	Biological_process	1	16	0.0114748	PKD2
GO:0042805	actinin binding	Molecular_function	1	21	0.0115614	PKD2
GO:0009925	basal plasma membrane	Cellular_component	1	16	0.0118697	PKD2
GO:0099738	cell cortex region	Cellular_component	1	16	0.0118697	PKD2
GO:0016504	peptidase activator activity	Molecular_function	1	22	0.012109	APAF1
GO:0043085	positive regulation of catalytic activity	Biological_process	3	709	0.0121682	ALK,PKD2,APAF1
GO:0072273	metanephric nephron morphogenesis	Biological_process	1	17	0.012188	PKD2
GO:0072207	metanephric epithelium development	Biological_process	1	18	0.0129007	PKD2
GO:0006812	cation transport	Biological_process	3	731	0.0132251	PKD2,CNIH3,AKAP6
GO:0034220	ion transmembrane transport	Biological_process	3	733	0.0133238	PKD2,CNIH3,AKAP6
GO:0043268	positive regulation of potassium ion transport	Biological_process	1	19	0.013613	AKAP6
GO:0071470	cellular response to osmotic stress	Biological_process	1	19	0.013613	PKD2
GO:1900449	regulation of glutamate receptor signaling pathway	Biological_process	1	19	0.013613	CNIH3
GO:1903428	positive regulation of reactive oxygen species biosynthetic process	Biological_process	1	19	0.013613	PKD2
GO:0045860	positive regulation of protein kinase activity	Biological_process	2	254	0.0136321	ALK,PKD2
GO:0071900	regulation of protein serine/threonine kinase activity	Biological_process	2	256	0.0138374	ALK,PKD2
GO:0005245	voltage-gated calcium channel activity	Molecular_function	1	26	0.0142968	PKD2
GO:0048048	embryonic eye morphogenesis	Biological_process	1	20	0.0143249	FBN2
GO:0050850	positive regulation of calcium-mediated signaling	Biological_process	1	20	0.0143249	PKD2
GO:0003338	metanephros morphogenesis	Biological_process	1	21	0.0150362	PKD2
GO:0007212	dopamine receptor signaling pathway	Biological_process	1	21	0.0150362	ALK
GO:0048745	smooth muscle tissue development	Biological_process	1	21	0.0150362	PKD2
GO:0051281	positive regulation of release of sequestered calcium ion into cytosol	Biological_process	1	21	0.0150362	PKD2
GO:2001038	regulation of cellular response to drug	Biological_process	1	21	0.0150362	ALK
GO:0018198	peptidyl-cysteine modification	Biological_process	1	22	0.0157471	OXR1
GO:0043403	skeletal muscle tissue regeneration	Biological_process	1	22	0.0157471	PTGFRN
GO:0045428	regulation of nitric oxide biosynthetic process	Biological_process	1	22	0.0157471	PKD2
GO:0033674	positive regulation of kinase activity	Biological_process	2	277	0.0160751	ALK,PKD2
GO:0048568	embryonic organ development	Biological_process	2	277	0.0160751	PKD2,FBN2
GO:0042802	identical protein binding	Molecular_function	3	1055	0.0164176	ALK,PKD2,APAF1
GO:0007520	myoblast fusion	Biological_process	1	23	0.0164576	PTGFRN
GO:0007628	adult walking behavior	Biological_process	1	23	0.0164576	OXR1
GO:0051291	protein heterooligomerization	Biological_process	1	23	0.0164576	PKD2
GO:1900006	positive regulation of dendrite development	Biological_process	1	23	0.0164576	ALK
GO:1900408	negative regulation of cellular response to oxidative stress	Biological_process	1	23	0.0164576	OXR1
GO:1903202	negative regulation of oxidative stress-induced cell death	Biological_process	1	23	0.0164576	OXR1
GO:0032268	regulation of cellular protein metabolic process	Biological_process	4	1501	0.0167616	OXR1,ALK,PKD2,APAF1
GO:0090659	walking behavior	Biological_process	1	24	0.0171676	OXR1
GO:1902883	negative regulation of response to oxidative stress	Biological_process	1	24	0.0171676	OXR1
GO:0005272	sodium channel activity	Molecular_function	1	32	0.0175705	PKD2
GO:0060306	regulation of membrane repolarization	Biological_process	1	25	0.0178771	AKAP6
GO:0072210	metanephric nephron development	Biological_process	1	25	0.0178771	PKD2
GO:0090279	regulation of calcium ion import	Biological_process	1	25	0.0178771	PKD2
GO:0009653	anatomical structure morphogenesis	Biological_process	4	1539	0.0182673	PTGFRN,PKD2,FBN2,APAF1
GO:0010524	positive regulation of calcium ion transport into cytosol	Biological_process	1	26	0.0185862	PKD2
GO:0099601	regulation of neurotransmitter receptor activity	Biological_process	1	26	0.0185862	CNIH3
GO:2000134	negative regulation of G1/S transition of mitotic cell cycle	Biological_process	1	26	0.0185862	PKD2
GO:0050896	response to stimulus	Biological_process	8	5903	0.0187185	OXR1,PTGFRN,ALK,PKD2,CNIH3,FBN2,APAF1,AKAP6
GO:0010033	response to organic substance	Biological_process	4	1556	0.0189687	ALK,PKD2,FBN2,AKAP6
GO:0002009	morphogenesis of an epithelium	Biological_process	2	303	0.0190487	PKD2,APAF1
GO:0016529	sarcoplasmic reticulum	Cellular_component	1	27	0.0199565	AKAP6
GO:0045178	basal part of cell	Cellular_component	1	27	0.0199565	PKD2
GO:0006809	nitric oxide biosynthetic process	Biological_process	1	28	0.0200029	PKD2
GO:1901016	regulation of potassium ion transmembrane transporter activity	Biological_process	1	28	0.0200029	AKAP6
GO:1902807	negative regulation of cell cycle G1/S phase transition	Biological_process	1	28	0.0200029	PKD2
GO:0030501	positive regulation of bone mineralization	Biological_process	1	29	0.0207106	FBN2
GO:0032270	positive regulation of cellular protein metabolic process	Biological_process	3	866	0.0208803	ALK,PKD2,APAF1
GO:0051347	positive regulation of transferase activity	Biological_process	2	321	0.0212355	ALK,PKD2
GO:0051246	regulation of protein metabolic process	Biological_process	4	1610	0.0213129	OXR1,ALK,PKD2,APAF1
GO:0046209	nitric oxide metabolic process	Biological_process	1	30	0.0214178	PKD2
GO:0071156	regulation of cell cycle arrest	Biological_process	1	31	0.0221246	PKD2
GO:1901019	regulation of calcium ion transmembrane transporter activity	Biological_process	1	31	0.0221246	PKD2
GO:2001057	reactive nitrogen species metabolic process	Biological_process	1	31	0.0221246	PKD2
GO:0009967	positive regulation of signal transduction	Biological_process	3	894	0.0227255	ALK,PKD2,APAF1
GO:0000768	syncytium formation by plasma membrane fusion	Biological_process	1	32	0.0228309	PTGFRN
GO:0001947	heart looping	Biological_process	1	32	0.0228309	PKD2
GO:0006949	syncytium formation	Biological_process	1	32	0.0228309	PTGFRN
GO:0061383	trabecula morphogenesis	Biological_process	1	32	0.0228309	FBN2
GO:0086009	membrane repolarization	Biological_process	1	32	0.0228309	AKAP6
GO:0140253	cell-cell fusion	Biological_process	1	32	0.0228309	PTGFRN
GO:0006970	response to osmotic stress	Biological_process	1	33	0.0235367	PKD2
GO:1904427	positive regulation of calcium ion transmembrane transport	Biological_process	1	33	0.0235367	PKD2
GO:0015672	monovalent inorganic cation transport	Biological_process	2	344	0.0241776	PKD2,AKAP6
GO:0061371	determination of heart left/right asymmetry	Biological_process	1	34	0.0242421	PKD2
GO:0070169	positive regulation of biomineral tissue development	Biological_process	1	34	0.0242421	FBN2
GO:0097194	execution phase of apoptosis	Biological_process	1	34	0.0242421	APAF1
GO:0110151	positive regulation of biomineralization	Biological_process	1	34	0.0242421	FBN2
GO:1903201	regulation of oxidative stress-induced cell death	Biological_process	1	34	0.0242421	OXR1
GO:1903426	regulation of reactive oxygen species biosynthetic process	Biological_process	1	34	0.0242421	PKD2
GO:0016528	sarcoplasm	Cellular_component	1	33	0.0243423	AKAP6
GO:0007610	behavior	Biological_process	2	349	0.0248387	OXR1,ALK
GO:0035904	aorta development	Biological_process	1	35	0.024947	PKD2
GO:0051247	positive regulation of protein metabolic process	Biological_process	3	927	0.0250159	ALK,PKD2,APAF1
GO:0042246	tissue regeneration	Biological_process	1	36	0.0256515	PTGFRN
GO:1903350	response to dopamine	Biological_process	1	36	0.0256515	ALK
GO:1903351	cellular response to dopamine	Biological_process	1	36	0.0256515	ALK
GO:0007420	brain development	Biological_process	2	356	0.025777	ALK,APAF1
GO:0003143	embryonic heart tube morphogenesis	Biological_process	1	37	0.0263555	PKD2
GO:0000079	regulation of cyclin-dependent protein serine/threonine kinase activity	Biological_process	1	38	0.0270591	PKD2
GO:0030512	negative regulation of transforming growth factor beta receptor signaling pathway	Biological_process	1	38	0.0270591	FBN2
GO:0008146	sulfotransferase activity	Molecular_function	1	50	0.0273347	CHST9
GO:0021766	hippocampus development	Biological_process	1	39	0.0277621	ALK
GO:0070059	intrinsic apoptotic signaling pathway in response to endoplasmic reticulum stress	Biological_process	1	39	0.0277621	APAF1
GO:1903845	negative regulation of cellular response to transforming growth factor beta stimulus	Biological_process	1	39	0.0277621	FBN2
GO:0048729	tissue morphogenesis	Biological_process	2	374	0.0282569	PKD2,APAF1
GO:0051049	regulation of transport	Biological_process	3	971	0.0282653	PKD2,CNIH3,AKAP6
GO:0001658	branching involved in ureteric bud morphogenesis	Biological_process	1	40	0.0284648	PKD2
GO:0042136	neurotransmitter biosynthetic process	Biological_process	1	40	0.0284648	PKD2
GO:0045669	positive regulation of osteoblast differentiation	Biological_process	1	40	0.0284648	FBN2
GO:0048844	artery morphogenesis	Biological_process	1	40	0.0284648	PKD2
GO:0051289	protein homotetramerization	Biological_process	1	40	0.0284648	PKD2
GO:1904029	regulation of cyclin-dependent protein kinase activity	Biological_process	1	40	0.0284648	PKD2
GO:2001023	regulation of response to drug	Biological_process	1	40	0.0284648	ALK
GO:0051279	regulation of release of sequestered calcium ion into cytosol	Biological_process	1	41	0.029167	PKD2
GO:0071867	response to monoamine	Biological_process	1	41	0.029167	ALK
GO:0071868	cellular response to monoamine stimulus	Biological_process	1	41	0.029167	ALK
GO:0071869	response to catecholamine	Biological_process	1	41	0.029167	ALK
GO:0071870	cellular response to catecholamine stimulus	Biological_process	1	41	0.029167	ALK
GO:1900407	regulation of cellular response to oxidative stress	Biological_process	1	42	0.0298687	OXR1
GO:1901379	regulation of potassium ion transmembrane transport	Biological_process	1	42	0.0298687	AKAP6
GO:2000379	positive regulation of reactive oxygen species metabolic process	Biological_process	1	42	0.0298687	PKD2
GO:0004714	transmembrane receptor protein tyrosine kinase activity	Molecular_function	1	55	0.0300319	ALK
GO:0060322	head development	Biological_process	2	387	0.0301071	ALK,APAF1
GO:0034704	calcium channel complex	Cellular_component	1	41	0.0301625	AKAP6
GO:0035050	embryonic heart tube development	Biological_process	1	43	0.0305699	PKD2
GO:0010647	positive regulation of cell communication	Biological_process	3	1009	0.0312524	ALK,PKD2,APAF1
GO:0070509	calcium ion import	Biological_process	1	44	0.0312708	PKD2
GO:0042221	response to chemical	Biological_process	5	2746	0.0313721	OXR1,ALK,PKD2,FBN2,AKAP6
GO:0023056	positive regulation of signaling	Biological_process	3	1014	0.0316579	ALK,PKD2,APAF1
GO:0005509	calcium ion binding	Molecular_function	2	526	0.031967	PKD2,FBN2
GO:0006919	activation of cysteine-type endopeptidase activity involved in apoptotic process	Biological_process	1	45	0.0319711	APAF1
GO:0036473	cell death in response to oxidative stress	Biological_process	1	45	0.0319711	OXR1
GO:0045859	regulation of protein kinase activity	Biological_process	2	400	0.0320058	ALK,PKD2
GO:0060675	ureteric bud morphogenesis	Biological_process	1	46	0.032671	PKD2
GO:0051219	phosphoprotein binding	Molecular_function	1	60	0.0327225	PKD2
GO:0043266	regulation of potassium ion transport	Biological_process	1	47	0.0333705	AKAP6
GO:0072171	mesonephric tubule morphogenesis	Biological_process	1	47	0.0333705	PKD2
GO:1903409	reactive oxygen species biosynthetic process	Biological_process	1	47	0.0333705	PKD2
GO:0050848	regulation of calcium-mediated signaling	Biological_process	1	48	0.0340694	PKD2
GO:0031399	regulation of protein modification process	Biological_process	3	1048	0.0344928	OXR1,ALK,PKD2
GO:0007215	glutamate receptor signaling pathway	Biological_process	1	49	0.034768	CNIH3
GO:1902882	regulation of response to oxidative stress	Biological_process	1	49	0.034768	OXR1
GO:0051716	cellular response to stimulus	Biological_process	7	5123	0.0351438	OXR1,ALK,PKD2,CNIH3,FBN2,APAF1,AKAP6
GO:0005262	calcium channel activity	Molecular_function	1	65	0.0354066	PKD2
GO:0021761	limbic system development	Biological_process	1	50	0.0354661	ALK
GO:0072078	nephron tubule morphogenesis	Biological_process	1	50	0.0354661	PKD2
GO:0033554	cellular response to stress	Biological_process	3	1067	0.0361356	OXR1,PKD2,APAF1
GO:0010522	regulation of calcium ion transport into cytosol	Biological_process	1	51	0.0361637	PKD2
GO:0072028	nephron morphogenesis	Biological_process	1	51	0.0361637	PKD2
GO:0072088	nephron epithelium morphogenesis	Biological_process	1	51	0.0361637	PKD2
GO:0006811	ion transport	Biological_process	3	1071	0.0364868	PKD2,CNIH3,AKAP6
GO:0048513	animal organ development	Biological_process	4	1891	0.0365303	ALK,PKD2,FBN2,APAF1
GO:0005884	actin filament	Cellular_component	1	50	0.0366729	PKD2
GO:0019199	transmembrane receptor protein kinase activity	Molecular_function	1	69	0.0375491	ALK
GO:0061333	renal tubule morphogenesis	Biological_process	1	53	0.0375576	PKD2
GO:0016782	transferase activity, transferring sulfur-containing groups	Molecular_function	1	70	0.0380841	CHST9
GO:0043549	regulation of kinase activity	Biological_process	2	440	0.0381437	ALK,PKD2
GO:0001889	liver development	Biological_process	1	54	0.0382538	PKD2
GO:0030500	regulation of bone mineralization	Biological_process	1	54	0.0382538	FBN2
GO:0055085	transmembrane transport	Biological_process	3	1093	0.0384518	PKD2,CNIH3,AKAP6
GO:0043009	chordate embryonic development	Biological_process	2	445	0.0389415	PKD2,APAF1
GO:0050773	regulation of dendrite development	Biological_process	1	55	0.0389496	ALK
GO:2000045	regulation of G1/S transition of mitotic cell cycle	Biological_process	1	55	0.0389496	PKD2
GO:0005249	voltage-gated potassium channel activity	Molecular_function	1	72	0.0391533	PKD2
GO:0001843	neural tube closure	Biological_process	1	56	0.039645	APAF1
GO:0061008	hepaticobiliary system development	Biological_process	1	56	0.039645	PKD2
GO:0099094	ligand-gated cation channel activity	Molecular_function	1	74	0.0402215	PKD2
GO:0060606	tube closure	Biological_process	1	57	0.0403399	APAF1
GO:0009792	embryo development ending in birth or egg hatching	Biological_process	2	454	0.0403942	PKD2,APAF1
GO:0006950	response to stress	Biological_process	4	1954	0.0406732	OXR1,PTGFRN,PKD2,APAF1
GO:0051928	positive regulation of calcium ion transport	Biological_process	1	58	0.0410343	PKD2
GO:0060840	artery development	Biological_process	1	58	0.0410343	PKD2
GO:0045778	positive regulation of ossification	Biological_process	1	59	0.0417283	FBN2
GO:0001656	metanephros development	Biological_process	1	60	0.0424219	PKD2
GO:0008344	adult locomotory behavior	Biological_process	1	60	0.0424219	OXR1
GO:0010469	regulation of signaling receptor activity	Biological_process	1	60	0.0424219	CNIH3
GO:0014020	primary neural tube formation	Biological_process	1	60	0.0424219	APAF1
GO:0060993	kidney morphogenesis	Biological_process	1	61	0.043115	PKD2
GO:0099512	supramolecular fiber	Cellular_component	2	458	0.0436697	PKD2,FBN2
GO:0000187	activation of MAPK activity	Biological_process	1	62	0.0438076	ALK
GO:0072080	nephron tubule development	Biological_process	1	62	0.0438076	PKD2
GO:0031099	regeneration	Biological_process	1	63	0.0444998	PTGFRN
GO:0070167	regulation of biomineral tissue development	Biological_process	1	63	0.0444998	FBN2
GO:0110149	regulation of biomineralization	Biological_process	1	63	0.0444998	FBN2
GO:0051050	positive regulation of transport	Biological_process	2	480	0.0447088	PKD2,AKAP6
GO:0099081	supramolecular polymer	Cellular_component	2	464	0.0447156	PKD2,FBN2
GO:0017015	regulation of transforming growth factor beta receptor signaling pathway	Biological_process	1	64	0.0451915	FBN2
GO:0042133	neurotransmitter metabolic process	Biological_process	1	64	0.0451915	PKD2
GO:0051209	release of sequestered calcium ion into cytosol	Biological_process	1	64	0.0451915	PKD2
GO:0051262	protein tetramerization	Biological_process	1	64	0.0451915	PKD2
GO:0051283	negative regulation of sequestering of calcium ion	Biological_process	1	64	0.0451915	PKD2
GO:0015085	calcium ion transmembrane transporter activity	Molecular_function	1	84	0.0455468	PKD2
GO:0001841	neural tube formation	Biological_process	1	65	0.0458828	APAF1
GO:0051282	regulation of sequestering of calcium ion	Biological_process	1	65	0.0458828	PKD2
GO:0061326	renal tubule development	Biological_process	1	65	0.0458828	PKD2
GO:1902806	regulation of cell cycle G1/S phase transition	Biological_process	1	65	0.0458828	PKD2
GO:1903844	regulation of cellular response to transforming growth factor beta stimulus	Biological_process	1	65	0.0458828	FBN2
GO:0098662	inorganic cation transmembrane transport	Biological_process	2	488	0.0460709	PKD2,AKAP6
GO:0007399	nervous system development	Biological_process	3	1177	0.0464713	ALK,PKD2,APAF1
GO:0051208	sequestering of calcium ion	Biological_process	1	66	0.0465737	PKD2
GO:0051338	regulation of transferase activity	Biological_process	2	494	0.047103	ALK,PKD2
GO:0001657	ureteric bud development	Biological_process	1	67	0.0472641	PKD2
GO:0007368	determination of left/right symmetry	Biological_process	1	67	0.0472641	PKD2
GO:0021510	spinal cord development	Biological_process	1	67	0.0472641	PKD2
GO:0072163	mesonephric epithelium development	Biological_process	1	67	0.0472641	PKD2
GO:0072164	mesonephric tubule development	Biological_process	1	67	0.0472641	PKD2
GO:0043167	ion binding	Molecular_function	5	4127	0.0472921	ALK,PKD2,FBN2,APAF1,CYP4A5
GO:0048584	positive regulation of response to stimulus	Biological_process	3	1198	0.0486036	ALK,PKD2,APAF1
GO:0014902	myotube differentiation	Biological_process	1	69	0.0486435	PTGFRN
GO:0016491	oxidoreductase activity	Molecular_function	2	664	0.0490344	OXR1,CYP4A5
GO:0043280	positive regulation of cysteine-type endopeptidase activity involved in apoptotic process	Biological_process	1	70	0.0493325	APAF1
GO:0012505	endomembrane system	Cellular_component	4	2006	0.0494431	PKD2,DHRS1,CHST9,AKAP6
GO:0001823	mesonephros development	Biological_process	1	71	0.0500211	PKD2
GO:0045667	regulation of osteoblast differentiation	Biological_process	1	71	0.0500211	FBN2
GO:0097553	calcium ion transmembrane import into cytosol	Biological_process	1	71	0.0500211	PKD2
GO:0050790	regulation of catalytic activity	Biological_process	3	1216	0.0504717	ALK,PKD2,APAF1
