# Supplementary material for: Revealing the coexistence of differentiation and communication in an endemic hare, Lepus yarkandensis (Mammalia, Leporidae) using specific-length amplified fragment sequencing
Source: Front Zool. 2021 Sep 26;18:50. doi: 10.1186/s12983-021-00432-x (PMC8474959; doi:10.1186/s12983-021-00432-x)
Supplement: Supplementary file 8 — Additional file 8: Table S5. KEGG pathways and GO functional enrichment of candidate genes between the southwest group and TX population via FST-θπ ratio analysis. [file 12983_2021_432_MOESM8_ESM.xls]

## Sheet: sheet 1
Additional file 8: Table S5. KEGG pathways and GO functional enrichment of candidate genes between the southwest group and TX population via FST- θπ ratio analysis.
Pathway ID/ GO_accession	Pathway level 1/ GO description	Pathway level 2/ GO term type	Number of genes involved in candidated genes list	Number of genes in the reference list	p-value	Genes	Hyperlink
ocu00563	Glycosylphosphatidylinositol (GPI)-anchor biosynthesis	Metabolism	1	20	0.0160085	GPLD1	http://www.kegg.jp/kegg-bin/show_pathway?map00563/K01127%09%23FFFFFF,red/
ocu03022	Basal transcription factors	Genetic Information Processing	1	31	0.0247172	TBPL2	http://www.kegg.jp/kegg-bin/show_pathway?map03022/K03120%09%23FFFFFF,red/
ocu04927	Cortisol synthesis and secretion	Organismal Systems	1	45	0.0357034	KCNK2	http://www.kegg.jp/kegg-bin/show_pathway?map04927/K04913%09%23FFFFFF,red/
ocu04971	Gastric acid secretion	Organismal Systems	1	52	0.0411558	KCNK2	http://www.kegg.jp/kegg-bin/show_pathway?map04971/K04913%09%23FFFFFF,red/
ocu05012	Parkinson's disease	Human Diseases	1	91	0.0710424	LRRK2	http://www.kegg.jp/kegg-bin/show_pathway?map05012/K08844%09%23FFFFFF,red/
ocu04934	Cushing's syndrome	Human Diseases	1	103	0.0800728	KCNK2	http://www.kegg.jp/kegg-bin/show_pathway?map04934/K04913%09%23FFFFFF,red/
ocu05016	Huntington's disease	Human Diseases	1	128	0.0986396	TBPL2	http://www.kegg.jp/kegg-bin/show_pathway?map05016/K03120%09%23FFFFFF,red/
ocu05168	Herpes simplex infection	Human Diseases	1	134	0.103047	TBPL2	http://www.kegg.jp/kegg-bin/show_pathway?map05168/K03120%09%23FFFFFF,red/
ocu05203	Viral carcinogenesis	Human Diseases	1	137	0.105243	TBPL2	http://www.kegg.jp/kegg-bin/show_pathway?map05203/K03120%09%23FFFFFF,red/
ocu05166	HTLV-I infection	Human Diseases	1	158	0.120486	TBPL2	http://www.kegg.jp/kegg-bin/show_pathway?map05166/K03120%09%23FFFFFF,red/
ocu05165	Human papillomavirus infection	Human Diseases	1	234	0.173771	TBPL2	http://www.kegg.jp/kegg-bin/show_pathway?map05165/K03120%09%23FFFFFF,red/
GO:1900408	negative regulation of cellular response to oxidative stress	Biological_process	2	23	9.39e-05	OXR1,LRRK2
GO:1903202	negative regulation of oxidative stress-induced cell death	Biological_process	2	23	9.39e-05	OXR1,LRRK2
GO:1902883	negative regulation of response to oxidative stress	Biological_process	2	24	0.000102454	OXR1,LRRK2
GO:1903201	regulation of oxidative stress-induced cell death	Biological_process	2	34	0.00020755	OXR1,LRRK2
GO:0007405	neuroblast proliferation	Biological_process	2	41	0.000302656	LRRK2,DOCK7
GO:1900407	regulation of cellular response to oxidative stress	Biological_process	2	42	0.000317682	OXR1,LRRK2
GO:0036473	cell death in response to oxidative stress	Biological_process	2	45	0.000364911	OXR1,LRRK2
GO:1902882	regulation of response to oxidative stress	Biological_process	2	49	0.000432886	OXR1,LRRK2
GO:0006507	GPI anchor release	Biological_process	1	1	0.000648602	GPLD1
GO:0034014	response to triglyceride	Biological_process	1	1	0.000648602	GPLD1
GO:0045196	establishment or maintenance of neuroblast polarity	Biological_process	1	1	0.000648602	DOCK7
GO:0045200	establishment of neuroblast polarity	Biological_process	1	1	0.000648602	DOCK7
GO:0071401	cellular response to triglyceride	Biological_process	1	1	0.000648602	GPLD1
GO:1902499	positive regulation of protein autoubiquitination	Biological_process	1	1	0.000648602	LRRK2
GO:1902803	regulation of synaptic vesicle transport	Biological_process	1	1	0.000648602	LRRK2
GO:1903123	regulation of thioredoxin peroxidase activity	Biological_process	1	1	0.000648602	LRRK2
GO:1903124	negative regulation of thioredoxin peroxidase activity	Biological_process	1	1	0.000648602	LRRK2
GO:1903125	negative regulation of thioredoxin peroxidase activity by peptidyl-threonine phosphorylation	Biological_process	1	1	0.000648602	LRRK2
GO:1904887	Wnt signalosome assembly	Biological_process	1	1	0.000648602	LRRK2
GO:2000469	negative regulation of peroxidase activity	Biological_process	1	1	0.000648602	LRRK2
GO:0032473	cytoplasmic side of mitochondrial outer membrane	Cellular_component	1	1	0.000671041	LRRK2
GO:0099400	caveola neck	Cellular_component	1	1	0.000671041	LRRK2
GO:0004621	glycosylphosphatidylinositol phospholipase D activity	Molecular_function	1	1	0.000691515	GPLD1
GO:0034211	GTP-dependent protein kinase activity	Molecular_function	1	1	0.000691515	LRRK2
GO:0036479	peroxidase inhibitor activity	Molecular_function	1	1	0.000691515	LRRK2
GO:0071248	cellular response to metal ion	Biological_process	2	74	0.000985907	GPLD1,LRRK2
GO:0072089	stem cell proliferation	Biological_process	2	82	0.00120896	LRRK2,DOCK7
GO:0071241	cellular response to inorganic substance	Biological_process	2	83	0.00123839	GPLD1,LRRK2
GO:1905279	regulation of retrograde transport, endosome to Golgi	Biological_process	1	2	0.00129683	LRRK2
GO:1905289	regulation of CAMKK-AMPK signaling cascade	Biological_process	1	2	0.00129683	LRRK2
GO:2000468	regulation of peroxidase activity	Biological_process	1	2	0.00129683	LRRK2
GO:0044753	amphisome	Cellular_component	1	2	0.00134168	LRRK2
GO:0004630	phospholipase D activity	Molecular_function	1	2	0.0013826	GPLD1
GO:1904713	beta-catenin destruction complex binding	Molecular_function	1	2	0.0013826	LRRK2
GO:1901215	negative regulation of neuron death	Biological_process	2	100	0.00179108	OXR1,LRRK2
GO:0061351	neural precursor cell proliferation	Biological_process	2	103	0.00189879	LRRK2,DOCK7
GO:0002430	complement receptor mediated signaling pathway	Biological_process	1	3	0.00194468	GPLD1
GO:0055059	asymmetric neuroblast division	Biological_process	1	3	0.00194468	DOCK7
GO:1901727	positive regulation of histone deacetylase activity	Biological_process	1	3	0.00194468	LRRK2
GO:1902498	regulation of protein autoubiquitination	Biological_process	1	3	0.00194468	LRRK2
GO:1903215	negative regulation of protein targeting to mitochondrion	Biological_process	1	3	0.00194468	LRRK2
GO:0097487	multivesicular body, internal vesicle	Cellular_component	1	3	0.00201192	LRRK2
GO:0022841	potassium ion leak channel activity	Molecular_function	1	3	0.00207325	KCNK2
GO:0045732	positive regulation of protein catabolic process	Biological_process	2	119	0.00252423	GPLD1,LRRK2
GO:0014041	regulation of neuron maturation	Biological_process	1	4	0.00259217	LRRK2
GO:0035564	regulation of kidney size	Biological_process	1	4	0.00259217	LRRK2
GO:0070973	protein localization to endoplasmic reticulum exit site	Biological_process	1	4	0.00259217	LRRK2
GO:0071287	cellular response to manganese ion	Biological_process	1	4	0.00259217	LRRK2
GO:0090045	positive regulation of deacetylase activity	Biological_process	1	4	0.00259217	LRRK2
GO:1901725	regulation of histone deacetylase activity	Biological_process	1	4	0.00259217	LRRK2
GO:1902083	negative regulation of peptidyl-cysteine S-nitrosylation	Biological_process	1	4	0.00259217	OXR1
GO:1903748	negative regulation of establishment of protein localization to mitochondrion	Biological_process	1	4	0.00259217	LRRK2
GO:2000172	regulation of branching morphogenesis of a nerve	Biological_process	1	4	0.00259217	LRRK2
GO:0010038	response to metal ion	Biological_process	2	124	0.00273712	GPLD1,LRRK2
GO:0001537	N-acetylgalactosamine 4-O-sulfotransferase activity	Molecular_function	1	4	0.00276348	CHST9
GO:0017048	Rho GTPase binding	Molecular_function	2	118	0.00284657	LRRK2,DOCK7
GO:0007626	locomotory behavior	Biological_process	2	135	0.00323442	OXR1,LRRK2
GO:0045919	positive regulation of cytolysis	Biological_process	1	5	0.00323927	GPLD1
GO:0048312	intracellular distribution of mitochondria	Biological_process	1	5	0.00323927	LRRK2
GO:0060161	positive regulation of dopamine receptor signaling pathway	Biological_process	1	5	0.00323927	LRRK2
GO:0061762	CAMKK-AMPK signaling cascade	Biological_process	1	5	0.00323927	LRRK2
GO:0150065	regulation of deacetylase activity	Biological_process	1	5	0.00323927	LRRK2
GO:2000169	regulation of peptidyl-cysteine S-nitrosylation	Biological_process	1	5	0.00323927	OXR1
GO:0034599	cellular response to oxidative stress	Biological_process	2	136	0.00328159	OXR1,LRRK2
GO:1990909	Wnt signalosome	Cellular_component	1	5	0.0033512	LRRK2
GO:0022840	leak channel activity	Molecular_function	1	5	0.00345327	KCNK2
GO:0022842	narrow pore channel activity	Molecular_function	1	5	0.00345327	KCNK2
GO:1901214	regulation of neuron death	Biological_process	2	145	0.00372071	OXR1,LRRK2
GO:0010042	response to manganese ion	Biological_process	1	6	0.00388601	LRRK2
GO:0071447	cellular response to hydroperoxide	Biological_process	1	6	0.00388601	OXR1
GO:0098722	asymmetric stem cell division	Biological_process	1	6	0.00388601	DOCK7
GO:0099004	calmodulin dependent kinase signaling pathway	Biological_process	1	6	0.00388601	LRRK2
GO:1901701	cellular response to oxygen-containing compound	Biological_process	3	537	0.00406552	GPLD1,OXR1,LRRK2
GO:0018105	peptidyl-serine phosphorylation	Biological_process	2	154	0.00418591	LRRK2,DOCK7
GO:0022028	tangential migration from the subventricular zone to the olfactory bulb	Biological_process	1	7	0.00453237	LRRK2
GO:0042268	regulation of cytolysis	Biological_process	1	7	0.00453237	GPLD1
GO:0048755	branching morphogenesis of a nerve	Biological_process	1	7	0.00453237	LRRK2
GO:0060159	regulation of dopamine receptor signaling pathway	Biological_process	1	7	0.00453237	LRRK2
GO:0090394	negative regulation of excitatory postsynaptic potential	Biological_process	1	7	0.00453237	LRRK2
GO:1900242	regulation of synaptic vesicle endocytosis	Biological_process	1	7	0.00453237	LRRK2
GO:1904754	positive regulation of vascular associated smooth muscle cell migration	Biological_process	1	7	0.00453237	DOCK7
GO:0062197	cellular response to chemical stress	Biological_process	2	161	0.00456561	OXR1,LRRK2
GO:0044754	autolysosome	Cellular_component	1	7	0.00468889	LRRK2
GO:0004708	MAP kinase kinase activity	Molecular_function	1	7	0.00483158	LRRK2
GO:0015271	outward rectifier potassium channel activity	Molecular_function	1	7	0.00483158	KCNK2
GO:0070997	neuron death	Biological_process	2	167	0.00490343	OXR1,LRRK2
GO:0018209	peptidyl-serine modification	Biological_process	2	170	0.00507658	LRRK2,DOCK7
GO:0040012	regulation of locomotion	Biological_process	3	581	0.00507672	GPLD1,LRRK2,DOCK7
GO:0071397	cellular response to cholesterol	Biological_process	1	8	0.00517835	GPLD1
GO:2001040	positive regulation of cellular response to drug	Biological_process	1	8	0.00517835	LRRK2
GO:0005767	secondary lysosome	Cellular_component	1	8	0.00535713	LRRK2
GO:0099523	presynaptic cytosol	Cellular_component	1	8	0.00535713	LRRK2
GO:0035690	cellular response to drug	Biological_process	2	178	0.00555211	GPLD1,LRRK2
GO:0017014	protein nitrosylation	Biological_process	1	9	0.00582397	OXR1
GO:0018119	peptidyl-cysteine S-nitrosylation	Biological_process	1	9	0.00582397	OXR1
GO:0031065	positive regulation of histone deacetylation	Biological_process	1	9	0.00582397	LRRK2
GO:0035641	locomotory exploration behavior	Biological_process	1	9	0.00582397	LRRK2
GO:0035751	regulation of lysosomal lumen pH	Biological_process	1	9	0.00582397	LRRK2
GO:0048311	mitochondrion distribution	Biological_process	1	9	0.00582397	LRRK2
GO:0055057	neuroblast division	Biological_process	1	9	0.00582397	DOCK7
GO:0060628	regulation of ER to Golgi vesicle-mediated transport	Biological_process	1	9	0.00582397	LRRK2
GO:1903214	regulation of protein targeting to mitochondrion	Biological_process	1	9	0.00582397	LRRK2
GO:1903421	regulation of synaptic vesicle recycling	Biological_process	1	9	0.00582397	LRRK2
GO:0017075	syntaxin-1 binding	Molecular_function	1	9	0.00620816	LRRK2
GO:0010738	regulation of protein kinase A signaling	Biological_process	1	10	0.00646921	LRRK2
GO:0033194	response to hydroperoxide	Biological_process	1	10	0.00646921	OXR1
GO:0051354	negative regulation of oxidoreductase activity	Biological_process	1	10	0.00646921	LRRK2
GO:0051900	regulation of mitochondrial depolarization	Biological_process	1	10	0.00646921	LRRK2
GO:1901032	negative regulation of response to reactive oxygen species	Biological_process	1	10	0.00646921	LRRK2
GO:1903206	negative regulation of hydrogen peroxide-induced cell death	Biological_process	1	10	0.00646921	LRRK2
GO:0045862	positive regulation of proteolysis	Biological_process	2	197	0.00676091	GPLD1,LRRK2
GO:0010035	response to inorganic substance	Biological_process	2	200	0.00696189	GPLD1,LRRK2
GO:0043547	positive regulation of GTPase activity	Biological_process	2	201	0.00702948	LRRK2,DOCK7
GO:0051044	positive regulation of membrane protein ectodomain proteolysis	Biological_process	1	11	0.00711408	GPLD1
GO:0051882	mitochondrial depolarization	Biological_process	1	11	0.00711408	LRRK2
GO:0090312	positive regulation of protein deacetylation	Biological_process	1	11	0.00711408	LRRK2
GO:1903747	regulation of establishment of protein localization to mitochondrion	Biological_process	1	11	0.00711408	LRRK2
GO:0070971	endoplasmic reticulum exit site	Cellular_component	1	11	0.00735947	LRRK2
GO:0099522	region of cytosol	Cellular_component	1	11	0.00735947	LRRK2
GO:0031331	positive regulation of cellular catabolic process	Biological_process	2	210	0.00765147	GPLD1,LRRK2
GO:0008356	asymmetric cell division	Biological_process	1	12	0.00775858	DOCK7
GO:0036315	cellular response to sterol	Biological_process	1	12	0.00775858	GPLD1
GO:1902236	negative regulation of endoplasmic reticulum stress-induced intrinsic apoptotic signaling pathway	Biological_process	1	12	0.00775858	LRRK2
GO:1902902	negative regulation of autophagosome assembly	Biological_process	1	12	0.00775858	LRRK2
GO:1903204	negative regulation of oxidative stress-induced neuron death	Biological_process	1	12	0.00775858	OXR1
GO:1903649	regulation of cytoplasmic transport	Biological_process	1	12	0.00775858	LRRK2
GO:1904752	regulation of vascular associated smooth muscle cell migration	Biological_process	1	12	0.00775858	DOCK7
GO:2001039	negative regulation of cellular response to drug	Biological_process	1	12	0.00775858	LRRK2
GO:0006979	response to oxidative stress	Biological_process	2	212	0.007793	OXR1,LRRK2
GO:0032839	dendrite cytoplasm	Cellular_component	1	12	0.00802612	LRRK2
GO:1901700	response to oxygen-containing compound	Biological_process	3	694	0.00834101	GPLD1,OXR1,LRRK2
GO:0042391	regulation of membrane potential	Biological_process	2	220	0.00837109	LRRK2,KCNK2
GO:0010955	negative regulation of protein processing	Biological_process	1	13	0.00840271	LRRK2
GO:0014911	positive regulation of smooth muscle cell migration	Biological_process	1	13	0.00840271	DOCK7
GO:0019835	cytolysis	Biological_process	1	13	0.00840271	GPLD1
GO:0035640	exploration behavior	Biological_process	1	13	0.00840271	LRRK2
GO:0070723	response to cholesterol	Biological_process	1	13	0.00840271	GPLD1
GO:1903318	negative regulation of protein maturation	Biological_process	1	13	0.00840271	LRRK2
GO:1903429	regulation of cell maturation	Biological_process	1	13	0.00840271	LRRK2
GO:1904738	vascular associated smooth muscle cell migration	Biological_process	1	13	0.00840271	DOCK7
GO:0008340	determination of adult lifespan	Biological_process	1	14	0.00904646	LRRK2
GO:0031063	regulation of histone deacetylation	Biological_process	1	14	0.00904646	LRRK2
GO:0031645	negative regulation of nervous system process	Biological_process	1	14	0.00904646	LRRK2
GO:1903205	regulation of hydrogen peroxide-induced cell death	Biological_process	1	14	0.00904646	LRRK2
GO:2001025	positive regulation of response to drug	Biological_process	1	14	0.00904646	LRRK2
GO:0042176	regulation of protein catabolic process	Biological_process	2	232	0.00927379	GPLD1,LRRK2
GO:0010737	protein kinase A signaling	Biological_process	1	15	0.00968985	LRRK2
GO:0036475	neuron death in response to oxidative stress	Biological_process	1	15	0.00968985	OXR1
GO:1903203	regulation of oxidative stress-induced neuron death	Biological_process	1	15	0.00968985	OXR1
GO:0043087	regulation of GTPase activity	Biological_process	2	244	0.0102187	LRRK2,DOCK7
GO:0018193	peptidyl-amino acid modification	Biological_process	3	749	0.0102986	OXR1,LRRK2,DOCK7
GO:0009896	positive regulation of catabolic process	Biological_process	2	245	0.0102993	GPLD1,LRRK2
GO:0036474	cell death in response to hydrogen peroxide	Biological_process	1	16	0.0103329	LRRK2
GO:0051043	regulation of membrane protein ectodomain proteolysis	Biological_process	1	16	0.0103329	GPLD1
GO:0061001	regulation of dendritic spine morphogenesis	Biological_process	1	16	0.0103329	LRRK2
GO:0071467	cellular response to pH	Biological_process	1	16	0.0103329	GPLD1
GO:0005771	multivesicular body	Cellular_component	1	16	0.0106887	LRRK2
GO:0036314	response to sterol	Biological_process	1	17	0.0109755	GPLD1
GO:0051966	regulation of synaptic transmission, glutamatergic	Biological_process	1	17	0.0109755	LRRK2
GO:0098815	modulation of excitatory postsynaptic potential	Biological_process	1	17	0.0109755	LRRK2
GO:2001024	negative regulation of response to drug	Biological_process	1	17	0.0109755	LRRK2
GO:0032268	regulation of cellular protein metabolic process	Biological_process	4	1501	0.0109863	GPLD1,OXR1,LRRK2,DOCK7
GO:0005261	cation channel activity	Molecular_function	2	239	0.0112157	KCNK2,NALCN
GO:0046039	GTP metabolic process	Biological_process	1	18	0.0116178	LRRK2
GO:0048489	synaptic vesicle transport	Biological_process	1	18	0.0116178	LRRK2
GO:0004712	protein serine/threonine/tyrosine kinase activity	Molecular_function	1	17	0.0116974	LRRK2
GO:0034260	negative regulation of GTPase activity	Biological_process	1	19	0.0122597	LRRK2
GO:0017016	Ras GTPase binding	Molecular_function	2	254	0.0126008	LRRK2,DOCK7
GO:0042981	regulation of apoptotic process	Biological_process	3	807	0.012638	GPLD1,OXR1,LRRK2
GO:1902235	regulation of endoplasmic reticulum stress-induced intrinsic apoptotic signaling pathway	Biological_process	1	20	0.0129012	LRRK2
GO:0043067	regulation of programmed cell death	Biological_process	3	820	0.0132021	GPLD1,OXR1,LRRK2
GO:0043204	perikaryon	Cellular_component	1	20	0.013345	LRRK2
GO:0031267	small GTPase binding	Molecular_function	2	262	0.0133691	LRRK2,DOCK7
GO:0007212	dopamine receptor signaling pathway	Biological_process	1	21	0.0135424	LRRK2
GO:0007528	neuromuscular junction development	Biological_process	1	21	0.0135424	LRRK2
GO:2001038	regulation of cellular response to drug	Biological_process	1	21	0.0135424	LRRK2
GO:0071417	cellular response to organonitrogen compound	Biological_process	2	284	0.0136661	GPLD1,LRRK2
GO:0051246	regulation of protein metabolic process	Biological_process	4	1610	0.0140616	GPLD1,OXR1,LRRK2,DOCK7
GO:0018198	peptidyl-cysteine modification	Biological_process	1	22	0.0141831	OXR1
GO:0021772	olfactory bulb development	Biological_process	1	22	0.0141831	LRRK2
GO:1902692	regulation of neuroblast proliferation	Biological_process	1	22	0.0141831	LRRK2
GO:0048667	cell morphogenesis involved in neuron differentiation	Biological_process	2	292	0.0144093	LRRK2,DOCK7
GO:0016477	cell migration	Biological_process	3	852	0.0146534	GPLD1,LRRK2,DOCK7
GO:0003254	regulation of membrane depolarization	Biological_process	1	23	0.0148236	LRRK2
GO:0007628	adult walking behavior	Biological_process	1	23	0.0148236	OXR1
GO:0009268	response to pH	Biological_process	1	23	0.0148236	GPLD1
GO:0021988	olfactory lobe development	Biological_process	1	23	0.0148236	LRRK2
GO:0048488	synaptic vesicle endocytosis	Biological_process	1	23	0.0148236	LRRK2
GO:0140238	presynaptic endocytosis	Biological_process	1	23	0.0148236	LRRK2
GO:1901031	regulation of response to reactive oxygen species	Biological_process	1	23	0.0148236	LRRK2
GO:1901068	guanosine-containing compound metabolic process	Biological_process	1	23	0.0148236	LRRK2
GO:0071407	cellular response to organic cyclic compound	Biological_process	2	299	0.015074	GPLD1,LRRK2
GO:0032270	positive regulation of cellular protein metabolic process	Biological_process	3	866	0.0153167	GPLD1,LRRK2,DOCK7
GO:0010259	multicellular organism aging	Biological_process	1	24	0.0154636	LRRK2
GO:0051453	regulation of intracellular pH	Biological_process	1	24	0.0154636	LRRK2
GO:0090659	walking behavior	Biological_process	1	24	0.0154636	OXR1
GO:0010941	regulation of cell death	Biological_process	3	881	0.0160467	GPLD1,OXR1,LRRK2
GO:0016242	negative regulation of macroautophagy	Biological_process	1	25	0.0161033	LRRK2
GO:0017145	stem cell division	Biological_process	1	25	0.0161033	DOCK7
GO:0030335	positive regulation of cell migration	Biological_process	2	310	0.0161454	GPLD1,DOCK7
GO:0035249	synaptic transmission, glutamatergic	Biological_process	1	26	0.0167426	LRRK2
GO:0060997	dendritic spine morphogenesis	Biological_process	1	26	0.0167426	LRRK2
GO:0060998	regulation of dendritic spine development	Biological_process	1	26	0.0167426	LRRK2
GO:0090311	regulation of protein deacetylation	Biological_process	1	26	0.0167426	LRRK2
GO:1903533	regulation of protein targeting	Biological_process	1	26	0.0167426	LRRK2
GO:1901699	cellular response to nitrogen compound	Biological_process	2	317	0.0168441	GPLD1,LRRK2
GO:0043068	positive regulation of programmed cell death	Biological_process	2	318	0.016945	GPLD1,LRRK2
GO:2000147	positive regulation of cell motility	Biological_process	2	320	0.0171476	GPLD1,DOCK7
GO:0048812	neuron projection morphogenesis	Biological_process	2	321	0.0172492	LRRK2,DOCK7
GO:0010823	negative regulation of mitochondrion organization	Biological_process	1	27	0.0173815	LRRK2
GO:0014910	regulation of smooth muscle cell migration	Biological_process	1	27	0.0173815	DOCK7
GO:0036465	synaptic vesicle recycling	Biological_process	1	27	0.0173815	LRRK2
GO:0097479	synaptic vesicle localization	Biological_process	1	27	0.0173815	LRRK2
GO:2000785	regulation of autophagosome assembly	Biological_process	1	27	0.0173815	LRRK2
GO:0051272	positive regulation of cellular component movement	Biological_process	2	324	0.0175559	GPLD1,DOCK7
GO:0040017	positive regulation of locomotion	Biological_process	2	327	0.0178649	GPLD1,DOCK7
GO:0008180	COP9 signalosome	Cellular_component	1	27	0.0179782	DOCK7
GO:0000186	activation of MAPKK activity	Biological_process	1	28	0.0180201	LRRK2
GO:0030641	regulation of cellular pH	Biological_process	1	28	0.0180201	LRRK2
GO:0051646	mitochondrion localization	Biological_process	1	28	0.0180201	LRRK2
GO:0090317	negative regulation of intracellular protein transport	Biological_process	1	28	0.0180201	LRRK2
GO:1902116	negative regulation of organelle assembly	Biological_process	1	28	0.0180201	LRRK2
GO:0048858	cell projection morphogenesis	Biological_process	2	332	0.0183852	LRRK2,DOCK7
GO:0120039	plasma membrane bounded cell projection morphogenesis	Biological_process	2	332	0.0183852	LRRK2,DOCK7
GO:0051247	positive regulation of protein metabolic process	Biological_process	3	927	0.0184112	GPLD1,LRRK2,DOCK7
GO:0120111	neuron projection cytoplasm	Cellular_component	1	28	0.0186385	LRRK2
GO:0006505	GPI anchor metabolic process	Biological_process	1	29	0.0186583	GPLD1
GO:1903573	negative regulation of response to endoplasmic reticulum stress	Biological_process	1	29	0.0186583	LRRK2
GO:0048870	cell motility	Biological_process	3	934	0.0187878	GPLD1,LRRK2,DOCK7
GO:0051674	localization of cell	Biological_process	3	934	0.0187878	GPLD1,LRRK2,DOCK7
GO:0010942	positive regulation of cell death	Biological_process	2	336	0.0188062	GPLD1,LRRK2
GO:0030276	clathrin binding	Molecular_function	1	28	0.0192005	LRRK2
GO:0042551	neuron maturation	Biological_process	1	30	0.0192961	LRRK2
GO:0044088	regulation of vacuole organization	Biological_process	1	30	0.0192961	LRRK2
GO:0071277	cellular response to calcium ion	Biological_process	1	30	0.0192961	GPLD1
GO:0031400	negative regulation of protein modification process	Biological_process	2	341	0.0193382	OXR1,LRRK2
GO:0006915	apoptotic process	Biological_process	3	953	0.0198324	GPLD1,OXR1,LRRK2
GO:0032990	cell part morphogenesis	Biological_process	2	346	0.0198767	LRRK2,DOCK7
GO:0090630	activation of GTPase activity	Biological_process	1	31	0.0199336	DOCK7
GO:0007610	behavior	Biological_process	2	349	0.0202029	OXR1,LRRK2
GO:0048365	Rac GTPase binding	Molecular_function	1	30	0.0205592	DOCK7
GO:0006509	membrane protein ectodomain proteolysis	Biological_process	1	32	0.0205707	GPLD1
GO:0014909	smooth muscle cell migration	Biological_process	1	32	0.0205707	DOCK7
GO:0046128	purine ribonucleoside metabolic process	Biological_process	1	32	0.0205707	LRRK2
GO:0050805	negative regulation of synaptic transmission	Biological_process	1	32	0.0205707	LRRK2
GO:0070613	regulation of protein processing	Biological_process	1	32	0.0205707	LRRK2
GO:1903317	regulation of protein maturation	Biological_process	1	32	0.0205707	LRRK2
GO:0005216	ion channel activity	Molecular_function	2	332	0.0209362	KCNK2,NALCN
GO:0012501	programmed cell death	Biological_process	3	976	0.0211411	GPLD1,OXR1,LRRK2
GO:0042278	purine nucleoside metabolic process	Biological_process	1	34	0.0218438	LRRK2
GO:0051899	membrane depolarization	Biological_process	1	34	0.0218438	LRRK2
GO:0019905	syntaxin binding	Molecular_function	1	32	0.0219162	LRRK2
GO:0051018	protein kinase A binding	Molecular_function	1	32	0.0219162	LRRK2
GO:0014070	response to organic cyclic compound	Biological_process	2	367	0.0222084	GPLD1,LRRK2
GO:0030004	cellular monovalent inorganic cation homeostasis	Biological_process	1	35	0.0224798	LRRK2
GO:0048814	regulation of dendrite morphogenesis	Biological_process	1	35	0.0224798	LRRK2
GO:0042493	response to drug	Biological_process	2	370	0.0225506	GPLD1,LRRK2
GO:0051345	positive regulation of hydrolase activity	Biological_process	2	373	0.0228951	LRRK2,DOCK7
GO:0002042	cell migration involved in sprouting angiogenesis	Biological_process	1	36	0.0231154	GPLD1
GO:0097061	dendritic spine organization	Biological_process	1	36	0.0231154	LRRK2
GO:1903350	response to dopamine	Biological_process	1	36	0.0231154	LRRK2
GO:1903351	cellular response to dopamine	Biological_process	1	36	0.0231154	LRRK2
GO:0051020	GTPase binding	Molecular_function	2	353	0.0234898	LRRK2,DOCK7
GO:0006626	protein targeting to mitochondrion	Biological_process	1	37	0.0237507	LRRK2
GO:0015267	channel activity	Molecular_function	2	357	0.0239904	KCNK2,NALCN
GO:0022803	passive transmembrane transporter activity	Molecular_function	2	357	0.0239904	KCNK2,NALCN
GO:0000904	cell morphogenesis involved in differentiation	Biological_process	2	384	0.0241772	LRRK2,DOCK7
GO:0009119	ribonucleoside metabolic process	Biological_process	1	38	0.0243856	LRRK2
GO:0060688	regulation of morphogenesis of a branching structure	Biological_process	1	38	0.0243856	LRRK2
GO:0106027	neuron projection organization	Biological_process	1	38	0.0243856	LRRK2
GO:0040011	locomotion	Biological_process	3	1030	0.0244052	GPLD1,LRRK2,DOCK7
GO:0005902	microvillus	Cellular_component	1	37	0.0245635	LRRK2
GO:0032387	negative regulation of intracellular transport	Biological_process	1	39	0.0250201	LRRK2
GO:0033619	membrane protein proteolysis	Biological_process	1	39	0.0250201	GPLD1
GO:0070059	intrinsic apoptotic signaling pathway in response to endoplasmic reticulum stress	Biological_process	1	39	0.0250201	LRRK2
GO:0070972	protein localization to endoplasmic reticulum	Biological_process	1	39	0.0250201	LRRK2
GO:0008219	cell death	Biological_process	3	1044	0.0252956	GPLD1,OXR1,LRRK2
GO:0031399	regulation of protein modification process	Biological_process	3	1048	0.0255533	OXR1,LRRK2,DOCK7
GO:0016575	histone deacetylation	Biological_process	1	40	0.0256542	LRRK2
GO:0022029	telencephalon cell migration	Biological_process	1	40	0.0256542	LRRK2
GO:0070301	cellular response to hydrogen peroxide	Biological_process	1	40	0.0256542	LRRK2
GO:1900076	regulation of cellular response to insulin stimulus	Biological_process	1	40	0.0256542	GPLD1
GO:2001023	regulation of response to drug	Biological_process	1	40	0.0256542	LRRK2
GO:0032989	cellular component morphogenesis	Biological_process	2	397	0.0257309	LRRK2,DOCK7
GO:0008283	cell population proliferation	Biological_process	3	1053	0.0258776	GPLD1,LRRK2,DOCK7
GO:0032436	positive regulation of proteasomal ubiquitin-dependent protein catabolic process	Biological_process	1	41	0.026288	LRRK2
GO:0071867	response to monoamine	Biological_process	1	41	0.026288	LRRK2
GO:0071868	cellular response to monoamine stimulus	Biological_process	1	41	0.026288	LRRK2
GO:0071869	response to catecholamine	Biological_process	1	41	0.026288	LRRK2
GO:0071870	cellular response to catecholamine stimulus	Biological_process	1	41	0.026288	LRRK2
GO:0080135	regulation of cellular response to stress	Biological_process	2	403	0.0264618	OXR1,LRRK2
GO:0007040	lysosome organization	Biological_process	1	42	0.0269214	LRRK2
GO:0014812	muscle cell migration	Biological_process	1	42	0.0269214	DOCK7
GO:0080171	lytic vacuole organization	Biological_process	1	42	0.0269214	LRRK2
GO:0030426	growth cone	Cellular_component	1	41	0.0271867	LRRK2
GO:0021885	forebrain cell migration	Biological_process	1	43	0.0275545	LRRK2
GO:0051881	regulation of mitochondrial membrane potential	Biological_process	1	43	0.0275545	LRRK2
GO:0060996	dendritic spine development	Biological_process	1	43	0.0275545	LRRK2
GO:0072655	establishment of protein localization to mitochondrion	Biological_process	1	43	0.0275545	LRRK2
GO:0099175	regulation of postsynapse organization	Biological_process	1	43	0.0275545	LRRK2
GO:2000300	regulation of synaptic vesicle exocytosis	Biological_process	1	43	0.0275545	LRRK2
GO:0010243	response to organonitrogen compound	Biological_process	2	415	0.0279497	GPLD1,LRRK2
GO:0051341	regulation of oxidoreductase activity	Biological_process	1	44	0.0281872	LRRK2
GO:0072091	regulation of stem cell proliferation	Biological_process	1	44	0.0281872	LRRK2
GO:0097306	cellular response to alcohol	Biological_process	1	44	0.0281872	GPLD1
GO:0031329	regulation of cellular catabolic process	Biological_process	2	419	0.0284532	GPLD1,LRRK2
GO:0030427	site of polarized growth	Cellular_component	1	43	0.0284959	LRRK2
GO:0030162	regulation of proteolysis	Biological_process	2	422	0.0288334	GPLD1,LRRK2
GO:0007029	endoplasmic reticulum organization	Biological_process	1	46	0.0294515	LRRK2
GO:0010507	negative regulation of autophagy	Biological_process	1	47	0.0300831	LRRK2
GO:0070585	protein localization to mitochondrion	Biological_process	1	47	0.0300831	LRRK2
GO:0006885	regulation of pH	Biological_process	1	48	0.0307143	LRRK2
GO:0042147	retrograde transport, endosome to Golgi	Biological_process	1	48	0.0307143	LRRK2
GO:0042542	response to hydrogen peroxide	Biological_process	1	48	0.0307143	LRRK2
GO:0050848	regulation of calcium-mediated signaling	Biological_process	1	48	0.0307143	LRRK2
GO:0051865	protein autoubiquitination	Biological_process	1	48	0.0307143	LRRK2
GO:0005901	caveola	Cellular_component	1	49	0.0324141	LRRK2
GO:2000060	positive regulation of ubiquitin-dependent protein catabolic process	Biological_process	1	51	0.0326058	LRRK2
GO:0000149	SNARE binding	Molecular_function	1	48	0.0327113	LRRK2
GO:0005776	autophagosome	Cellular_component	1	50	0.0330658	LRRK2
GO:1901698	response to nitrogen compound	Biological_process	2	459	0.0336937	GPLD1,LRRK2
GO:0000045	autophagosome assembly	Biological_process	1	53	0.033865	LRRK2
GO:0006888	endoplasmic reticulum to Golgi vesicle-mediated transport	Biological_process	1	53	0.033865	LRRK2
GO:0031058	positive regulation of histone modification	Biological_process	1	53	0.033865	LRRK2
GO:0046928	regulation of neurotransmitter secretion	Biological_process	1	53	0.033865	LRRK2
GO:0008146	sulfotransferase activity	Molecular_function	1	50	0.0340532	CHST9
GO:0016234	inclusion body	Cellular_component	1	52	0.0343679	LRRK2
GO:0009116	nucleoside metabolic process	Biological_process	1	54	0.034494	LRRK2
GO:0032092	positive regulation of protein binding	Biological_process	1	54	0.034494	LRRK2
GO:2001243	negative regulation of intrinsic apoptotic signaling pathway	Biological_process	1	54	0.034494	LRRK2
GO:0006476	protein deacetylation	Biological_process	1	55	0.0351227	LRRK2
GO:0050773	regulation of dendrite development	Biological_process	1	55	0.0351227	LRRK2
GO:1901800	positive regulation of proteasomal protein catabolic process	Biological_process	1	55	0.0351227	LRRK2
GO:0006928	movement of cell or subcellular component	Biological_process	3	1187	0.0354412	GPLD1,LRRK2,DOCK7
GO:0031644	regulation of nervous system process	Biological_process	1	56	0.035751	LRRK2
GO:1905037	autophagosome organization	Biological_process	1	56	0.035751	LRRK2
GO:1905897	regulation of response to endoplasmic reticulum stress	Biological_process	1	56	0.035751	LRRK2
GO:0043066	negative regulation of apoptotic process	Biological_process	2	474	0.0357527	OXR1,LRRK2
GO:0006796	phosphate-containing compound metabolic process	Biological_process	4	2122	0.0361353	GPLD1,LRRK2,DOCK7,MAP3K15
GO:0008021	synaptic vesicle	Cellular_component	1	55	0.0363183	LRRK2
GO:0033138	positive regulation of peptidyl-serine phosphorylation	Biological_process	1	57	0.0363789	DOCK7
GO:0051592	response to calcium ion	Biological_process	1	57	0.0363789	GPLD1
GO:0060079	excitatory postsynaptic potential	Biological_process	1	57	0.0363789	LRRK2
GO:0031175	neuron projection development	Biological_process	2	482	0.0368712	LRRK2,DOCK7
GO:0016079	synaptic vesicle exocytosis	Biological_process	1	58	0.0370065	LRRK2
GO:0098693	regulation of synaptic vesicle cycle	Biological_process	1	58	0.0370065	LRRK2
GO:2000177	regulation of neural precursor cell proliferation	Biological_process	1	58	0.0370065	LRRK2
GO:0043069	negative regulation of programmed cell death	Biological_process	2	483	0.037012	OXR1,LRRK2
GO:0006793	phosphorus metabolic process	Biological_process	4	2138	0.0370484	GPLD1,LRRK2,DOCK7,MAP3K15
GO:0008076	voltage-gated potassium channel complex	Cellular_component	1	57	0.0376165	KCNK2
GO:0009205	purine ribonucleoside triphosphate metabolic process	Biological_process	1	59	0.0376337	LRRK2
GO:0035601	protein deacylation	Biological_process	1	59	0.0376337	LRRK2
GO:0008344	adult locomotory behavior	Biological_process	1	60	0.0382606	OXR1
GO:0009746	response to hexose	Biological_process	1	60	0.0382606	GPLD1
GO:0009749	response to glucose	Biological_process	1	60	0.0382606	GPLD1
GO:0034284	response to monosaccharide	Biological_process	1	60	0.0382606	GPLD1
GO:0098732	macromolecule deacylation	Biological_process	1	60	0.0382606	LRRK2
GO:0008286	insulin receptor signaling pathway	Biological_process	1	61	0.0388871	GPLD1
GO:0009199	ribonucleoside triphosphate metabolic process	Biological_process	1	61	0.0388871	LRRK2
GO:0060993	kidney morphogenesis	Biological_process	1	61	0.0388871	LRRK2
GO:0099565	chemical synaptic transmission, postsynaptic	Biological_process	1	61	0.0388871	LRRK2
GO:0009894	regulation of catabolic process	Biological_process	2	497	0.0390059	GPLD1,LRRK2
GO:0022890	inorganic cation transmembrane transporter activity	Molecular_function	2	466	0.0392887	KCNK2,NALCN
GO:0000187	activation of MAPK activity	Biological_process	1	62	0.0395132	LRRK2
GO:0032091	negative regulation of protein binding	Biological_process	1	62	0.0395132	LRRK2
GO:0090263	positive regulation of canonical Wnt signaling pathway	Biological_process	1	63	0.040139	LRRK2
GO:1901657	glycosyl compound metabolic process	Biological_process	1	63	0.040139	LRRK2
GO:0034705	potassium channel complex	Cellular_component	1	61	0.0402084	KCNK2
GO:0071236	cellular response to antibiotic	Biological_process	1	64	0.0407644	LRRK2
GO:1903052	positive regulation of proteolysis involved in cellular protein catabolic process	Biological_process	1	64	0.0407644	LRRK2
GO:0070382	exocytic vesicle	Cellular_component	1	62	0.0408554	LRRK2
GO:0009144	purine nucleoside triphosphate metabolic process	Biological_process	1	65	0.0413895	LRRK2
GO:1905269	positive regulation of chromatin organization	Biological_process	1	65	0.0413895	LRRK2
GO:0044325	ion channel binding	Molecular_function	1	61	0.0414033	LRRK2
GO:0044853	plasma membrane raft	Cellular_component	1	63	0.041502	LRRK2
GO:0006468	protein phosphorylation	Biological_process	3	1266	0.0418714	LRRK2,DOCK7,MAP3K15
GO:0006664	glycolipid metabolic process	Biological_process	1	66	0.0420141	GPLD1
GO:0007030	Golgi organization	Biological_process	1	66	0.0420141	LRRK2
GO:0010595	positive regulation of endothelial cell migration	Biological_process	1	66	0.0420141	GPLD1
GO:0018107	peptidyl-threonine phosphorylation	Biological_process	1	66	0.0420141	LRRK2
GO:0055067	monovalent inorganic cation homeostasis	Biological_process	1	66	0.0420141	LRRK2
GO:0009743	response to carbohydrate	Biological_process	1	67	0.0426385	GPLD1
GO:1903509	liposaccharide metabolic process	Biological_process	1	67	0.0426385	GPLD1
GO:0060548	negative regulation of cell death	Biological_process	2	523	0.04282	OXR1,LRRK2
GO:0002040	sprouting angiogenesis	Biological_process	1	68	0.0432624	GPLD1
GO:0051650	establishment of vesicle localization	Biological_process	1	68	0.0432624	LRRK2
GO:0005798	Golgi-associated vesicle	Cellular_component	1	66	0.0434396	LRRK2
GO:0032434	regulation of proteasomal ubiquitin-dependent protein catabolic process	Biological_process	1	69	0.043886	LRRK2
GO:0051588	regulation of neurotransmitter transport	Biological_process	1	69	0.043886	LRRK2
GO:0097305	response to alcohol	Biological_process	1	69	0.043886	GPLD1
GO:0001934	positive regulation of protein phosphorylation	Biological_process	2	531	0.044022	LRRK2,DOCK7
GO:0030334	regulation of cell migration	Biological_process	2	531	0.044022	GPLD1,DOCK7
GO:0008324	cation transmembrane transporter activity	Molecular_function	2	499	0.0445105	KCNK2,NALCN
GO:0048813	dendrite morphogenesis	Biological_process	1	71	0.0451321	LRRK2
GO:0018210	peptidyl-threonine modification	Biological_process	1	72	0.0457546	LRRK2
GO:0031398	positive regulation of protein ubiquitination	Biological_process	1	72	0.0457546	LRRK2
GO:0034614	cellular response to reactive oxygen species	Biological_process	1	72	0.0457546	LRRK2
GO:0060078	regulation of postsynaptic membrane potential	Biological_process	1	72	0.0457546	LRRK2
GO:0098655	cation transmembrane transport	Biological_process	2	547	0.0464654	KCNK2,NALCN
GO:0150034	distal axon	Cellular_component	1	71	0.046661	LRRK2
GO:0004620	phospholipase activity	Molecular_function	1	69	0.0467172	GPLD1
GO:0030163	protein catabolic process	Biological_process	2	550	0.0469293	GPLD1,LRRK2
GO:0000902	cell morphogenesis	Biological_process	2	551	0.0470843	LRRK2,DOCK7
GO:0008081	phosphoric diester hydrolase activity	Molecular_function	1	70	0.0473796	GPLD1
GO:0016782	transferase activity, transferring sulfur-containing groups	Molecular_function	1	70	0.0473796	CHST9
GO:0042327	positive regulation of phosphorylation	Biological_process	2	554	0.0475506	LRRK2,DOCK7
GO:1903305	regulation of regulated secretory pathway	Biological_process	1	75	0.04762	LRRK2
GO:1903828	negative regulation of cellular protein localization	Biological_process	1	75	0.04762	LRRK2
GO:2000145	regulation of cell motility	Biological_process	2	556	0.0478625	GPLD1,DOCK7
GO:0043524	negative regulation of neuron apoptotic process	Biological_process	1	76	0.0482411	OXR1
GO:0043534	blood vessel endothelial cell migration	Biological_process	1	76	0.0482411	GPLD1
GO:1903364	positive regulation of cellular protein catabolic process	Biological_process	1	76	0.0482411	LRRK2
GO:0005249	voltage-gated potassium channel activity	Molecular_function	1	72	0.0487031	KCNK2
GO:0048666	neuron development	Biological_process	2	562	0.0488029	LRRK2,DOCK7
GO:0033135	regulation of peptidyl-serine phosphorylation	Biological_process	1	78	0.0494822	DOCK7
GO:0051648	vesicle localization	Biological_process	1	78	0.0494822	LRRK2
GO:0007269	neurotransmitter secretion	Biological_process	1	79	0.0501022	LRRK2
GO:0010508	positive regulation of autophagy	Biological_process	1	79	0.0501022	LRRK2
GO:0016241	regulation of macroautophagy	Biological_process	1	79	0.0501022	LRRK2
GO:0099643	signal release from synapse	Biological_process	1	79	0.0501022	LRRK2
